# Supplementary material for: A computational model of pig ventricular cardiomyocyte electrophysiology and calcium handling: Translation from pig to human electrophysiology
Source: PLoS Comput Biol. 2021 Jun 30;17(6):e1009137. doi: 10.1371/journal.pcbi.1009137 (PMC8277015; doi:10.1371/journal.pcbi.1009137)
Supplement: S1 Model — (ZIP) [file pcbi.1009137.s002.zip]

Archive with 3 entries (3 files):
- pig.model
- pig.mmt
- pig.cellml
