# Supplementary material for: A computational model of pig ventricular cardiomyocyte electrophysiology and calcium handling: Translation from pig to human electrophysiology
Source: PLoS Comput Biol. 2021 Jun 30;17(6):e1009137. doi: 10.1371/journal.pcbi.1009137 (PMC8277015; doi:10.1371/journal.pcbi.1009137)
Supplement: S1 Model — (ZIP) [file pcbi.1009137.s002.zip › pig.model]

# Ionic model of pig action potential and Ca2+ cycling
# 
# Gaur, Coronel, Nattel, Vigmond 2021
#
# Note, for propagation in tissue simulations, double GNa
#
v; .external(Vm); .nodal();
Iion; .external(); .nodal();

#fixed ionic concentrations: mM
nao = 140;.units(mM);
cao = 1*1.8;
ko = 5.4;
clo = 100;
cli = 19.53;

#physical constants
R = 8314;
T = 310.0;
F = 96485;

#cell geometry
pi    = 3.14;
L     = 0.017;.units(cm);                       // length
rad   = 0.0011;.units(cm);                      // radius
vcell = 1000*pi*rad*rad*L;.units(mm^3);         // cell volume
Ageo  = 2.*pi*rad*rad+2.*pi*rad*L;.units(cm^2); // cell surface area
Acap  = 2*Ageo;                                 // capacitance 
vmyo  = 0.68*vcell;.units(mm^3);                // myoplasmic volumne
vmyo1 = vmyo*vmyo1frac;                         // Ca release volume from T-tubules
vmyo2 = vmyo-vmyo1;                             // submembrane Ca release volume
vnsr  = 0.0552*vcell;                           // total NSR volume
vnsr1 = vnsr/2;                                 // NSR volme for T-tubule release
vnsr2 = vnsr-vnsr1;                             // slow release NSR volume
vjsr  = (0.0048*vcell)/2;                       // volume of JSR
vcsr  = vjsr;                                   // volume of CSR
vss   = (0.02*vcell)/2;                         // subspace volume

#initial conditions
v_init=-87.3;
Na_i_init=6.43;
nass_init=Na_i;                  
ki_init=140.76;
kss_init=ki;
cai_init=6.75e-5;     // [Ca]_i near t-tubules
cai2_init=6.81e-5;    // [Ca]_i away from T-tubulue
cass_init=cai;        // subspace [Ca]
cansr_init=1.37;
cajsr_init=1.31;
cacsr_init=1.30;
m_init=0.0022;
h_init=0.631;
j_init=0.631;
ml_init=0.0010;
hl_init=0.301;
d_init=4.42e-7;
fca_init=0.988;
xr_init=0.153;
xs1_init=0.054;
xs2_init=0.046;
aa_init=0.995;
Jrel2_init=8.59e-10;
Jrel1_init=9.71e-22;
CaMKt_init=0.00823911;
tjsrol_init=100;

#COMPONENT CaMK
KmCaMK = 0.065;
aCaMK = 0.05;
bCaMK = 0.00068;
CaMKo = 0.05;
KmCaM = 0.0015;
CaMKb = ((CaMKo*(1. - CaMKt))/(1.+(KmCaM/cass)));
CaMKa = (CaMKb+CaMKt);
diff_CaMKt = (aCaMK*CaMKb*(CaMKb+CaMKt)-bCaMK*CaMKt);
CaMK_f = 1/(1+KmCaMK/CaMKa);

#reversal potentials
ENa = rtf*log(nao/Na_i);
EK = rtf*log(ko/ki);
PKNa = 0.01833;
EKs = (rtf*log((ko+PKNa*nao)/(ki+PKNa*Na_i)));
ECl = rtf*log(cli/clo);

#convenient shorthand calculations
vffrt=(v*F*F/(R*T));
vfrt=(v*F/(R*T));
rtf=R*T/F;

#COMPONENT I_Na
aa_m   = 1./(1.+exp((-60.-v)/5.));
bb_m   = 0.1/(1.+exp((v+35.)/5.))+0.10/(1.+exp((v-50.)/200.));
tau_m = aa_m * bb_m;
m_inf = 1./((1.+exp((-56.86-v)/9.03))*(1.+exp((-56.86-v)/9.03)));

aa_h = ((v>=-40.)
        ? 0
        : (0.057*exp(-(v+80.)/6.8))
        );
bb_h = ((v>=-40.)
        ? (0.77/(0.13*(1.+exp(-(v+10.66)/11.1))))
        : (2.7*exp(0.079*v)+(3.1e5)*exp(0.3485*v))
        );
tau_h = 1.0/(aa_h+bb_h);
h_inf = 1./((1.+exp((v+71.55)/7.43))*(1.+exp((v+71.55)/7.43)));

aa_j = ((v>=-40.)
        ? 0
        : (((-2.5428e4)*exp(0.2444*v)-(6.948e-6)*
                exp(-0.04391*v))*(v+37.78)/
               (1.+exp(0.311*(v+79.23))))
        );
bb_j = ((v>=-40.)
        ? (0.6*exp((0.057)*v)/(1.+exp(-0.1*(v+32.))))
        : (0.02424*exp(-0.01052*v)/(1.+exp(-0.1378*(v+40.14))))
        );
tau_j = 1.0/(aa_j + bb_j);
j_inf = h_inf;
GNa = 14.838;.param();
INa   = GNa*m*m*m*h*j*(v-ENa);

#COMPONENT INaL
GNaL = 0.0075;
aml = 0.32*((v==-47.13)?10.:-(v+47.13)/expm1(-0.1*(v+47.13)));
bml = (0.08*exp(-v/11.0));
ml_inf = aml/(aml + bml);
tau_ml = 1/(aml + bml);
hl_inf = (1/(1+exp((v+91)/6.1)));
tau_hl = 600;
INaL = (GNaL*ml*ml*ml*hl*(v-ENa));

#COMPONENT ICaL
vhalf_d=3.4;   #expt nattel (ical iv curve)
d_inf = (1.0/(1.0+exp((-(v-vhalf_d))/6.2)));
tau_d = (0.6+1.0/(exp(-0.05*(v+6.0))+exp(0.09*(v+14.0))));

vhalff=-22.9; #expt nattel (ical ss inactivation)
f_inf = (1.0/(1.0+exp((v-vhalff)/4.9))) +0.35/(1+exp( (45-v)/20 )); #expt nattel (ical ss inactivation)
ff_inf=f_inf; #expt nattel (ical recovery)
fs_inf=f_inf; #expt nattel (ical recovery)
tau_ff=7.0+1.0/(0.0045*exp(-(v+20.0)/10.0)+0.0045*exp((v+20.0)/10.0)); #expt (ical recovery)
tau_fs=70.0+1.0/(0.000035*exp(-(v+5.0)/4.0)+0.000035*exp((v+5.0)/6.0)); #expt (ical recovery)
f=ff*fs;
fca_inf=0.3/(1-((ICaL>0.)?0.:ICaL/0.05))+0.55/(1+cass/0.003)+0.15; #hrd
tau_fca=10*CaMK_f+0.5+1/(1+cass/0.003); #hrd

PhiCaL=2.0*F*(cass*exp(2.0*vfrt)-0.341*cao)*((v==0.)?1.:2.*vfrt/expm1(2.0*vfrt));
PhiCaNa=F*(0.75*nass*exp(vfrt)-0.75*nao)*((v==0)?1.:vfrt/expm1(vfrt));
PhiCaK=F*(0.75*kss*exp(vfrt)-0.75*ko)*((v==0.)?1.:vfrt/expm1(vfrt));
zca=2.0;
PCa=2e-4;.nodal();
PCaNa=0.00125*PCa;
PCaK=3.574e-4*PCa;

ICaL = PCa*PhiCaL*d*f*fca;
ICaNa = PCaNa*PhiCaNa*d*f*fca;
ICaK = PCaK*PhiCaK*d*f*fca;

#COMPONENT IKr
xr_inf = 1.0/(1.0+exp((-(v+56.8))/17.8));
tau_xr = 12.98+1.0/(0.3652*exp((v-31.66)/3.869)+4.123e-5*exp((-(v-47.78))/20.38));  #ord
rkr=1.0/(1.0+exp((v+22.0)/15.0));
GKr=0.5*0.015;.nodal();
IKr=GKr*sqrt(ko/5.4)*xr*rkr*(v-EK);

#COMPONENT IKs
xs1_inf = 1.0/(1.0+exp((-(v-25.1))/37.1));
tau_xs1 = 300+1.0/(1e-6*exp((v+50)/20)+0.04*exp((-(v+50.0))/20.0)); #expt data nattel
xs2_inf = xs1_inf;
tau_xs2 = 1.0/(0.01*exp((v-50.0)/20.0)+0.0193*exp((-(v+66.54))/31.0)); #ord
KsCa=1.0+0.6/(1.0+pow( (3.8e-5/cai),1.4));
GKs = 0.021;.nodal();
IKs=GKs*KsCa*xs1*xs2*(v-EKs);
 
#COMPONENT IK1
rk1=1.0/(1.0+exp((v+79.3-2.6*ko)/19.6)); #expt nattel
GK1=0.75*0.2;
IK1=GK1*sqrt((ko)/5.4)*rk1*(v-EK);

#COMPONENT ITo
Gto=0.4*0.5;
kito2 = 1 - (1/(1 + square(Jrel/0.4))); 
alpha_aa = 0.025/(1 + exp( (v + 58.)/5.));
beta_aa = 1/(5.*(1 + exp( (v+19.)/-9.)));
rito2 = 1/(1 + exp(-(v+10)/5));
ITo=Gto*aa*rito2*kito2*(v-ECl);

#COMPONENT CICR
Rel1=(-ICaL+2*INaCa_ss)*(Acap/(2*vss*F))+Jrel*(vjsr/vss)-Jdiff;  
trel1factor=1*20*(1+1/(1+pow(KmCaMK/CaMKa,8)))/(1.+pow(0.5/cajsr,8)); 
tau_Jrel1= max(0.001,trel1factor);
if (Rel1>0)
    {Jrel1_inf=1*60*Rel1*(1+1/(1+pow(KmCaMK/CaMKa,8)))/(1+pow(0.75/cajsr,8));}            
else {Jrel1_inf=0;}

Jgap=(cai-cai2)/tau_gap;
Rel2= Jgap+Jrel2*(vcsr/vmyo2)-Jup2*(vnsr2/vmyo2);
trel2factor=50*(1+1/(1+pow(KmCaMK/CaMKa,8)))/(1.+pow(0.5/cacsr,8));//  /(1+0.0123/cacsr);
tau_Jrel2= max(0.001,trel2factor);
if (Rel2>0)
    {Jrel2_inf=1*(250*Rel2*(1+1/(1+pow(KmCaMK/CaMKa,8))))/(1+pow(0.75/cacsr,8));}
else {Jrel2_inf=0;}

#spontaneous release adapted from #lrd00 c++ code
SOICR=10;
tauon=0.5;
tauoff=5;
grelbarjsrol=2;
greljsrol=grelbarjsrol*(1-exp(-tjsrol/tauon))*(exp(-tjsrol/tauoff));
Jrelol=greljsrol*(cajsr-cass);
Jrel=Jrel1 + Jrelol;

#CHOOSE ONE OF THE METHODS

# 1) EasyML way
dtjsrol=(cajsr>SOICR and tjsrol>50)?-tjsrol:dt;
tjsrol=tjsrol+dtjsrol;.store();

# 2) work around for converting to mmt: replace the above 2 lines of code when running EasyML2mmt.py
#A_init      = 100;
#diff_A      = (tjsrol<5)?-A/0.1:1;
#diff_tjsrol = (cajsr>SOICR and A>45)? -tjsrol/.001 : 1 ;
#tjsrol;.method(cvode);

#COMPONENT INaCa_i #ord
kna1=15.0;
kna2=5.0;
kna3=88.12;
kasymm=12.5;
wna=6.0e4;
wca=6.0e4;
wnaca=5.0e3;
kcaon=1.5e6;
kcaoff=5.0e3;
qna=0.5224;
qca=0.1670;
hca=exp(qca*vfrt);
hna=exp(qna*vfrt);
h1=1+Na_i/kna3*(1+hna);
h2=(Na_i*hna)/(kna3*h1);
h3=1.0/h1;
h4=1.0+Na_i/kna1*(1+Na_i/kna2);
h5=Na_i*Na_i/(h4*kna1*kna2);
h6=1.0/h4;
h7=1.0+nao/kna3*(1.0+1.0/hna);
h8=nao/(kna3*hna*h7);
h9=1.0/h7;
h10=kasymm+1.0+nao/kna1*(1.0+nao/kna2);
h11=nao*nao/(h10*kna1*kna2);
h12=1.0/h10;
k1=h12*cao*kcaon;
k2=kcaoff;
k3p=h9*wca;
k3pp=h8*wnaca;
k3=k3p+k3pp;
k4p=h3*wca/hca;
k4pp=h2*wnaca;
k4=k4p+k4pp;
k5=kcaoff;
k6=h6*cai*kcaon;
k7=h5*h2*wna;
k8=h8*h11*wna;
x1=k2*k4*(k7+k6)+k5*k7*(k2+k3);
x2=k1*k7*(k4+k5)+k4*k6*(k1+k8);
x3=k1*k3*(k7+k6)+k8*k6*(k2+k3);
x4=k2*k8*(k4+k5)+k3*k5*(k1+k8);
E1=x1/(x1+x2+x3+x4);
E2=x2/(x1+x2+x3+x4);
E3=x3/(x1+x2+x3+x4);
E4=x4/(x1+x2+x3+x4);
KmCaAct=150.0e-6;
allo=1.0/(1.0+square(KmCaAct/cai));
zna=1.0;
JncxNa=3.0*(E4*k7-E1*k8)+E3*k4pp-E2*k3pp;
JncxCa=E2*k2-E1*k1;
Gncx=1*0.0008;
INaCa_i=0.8*Gncx*allo*(zna*JncxNa+zca*JncxCa);
 
#COMPONENT INaCa_ss
h111=1+nass/kna3*(1+hna);
h21=(nass*hna)/(kna3*h111);
h31=1.0/h111;
h41=1.0+nass/kna1*(1+nass/kna2);
h51=nass*nass/(h41*kna1*kna2);
h61=1.0/h41;
h71=1.0+nao/kna3*(1.0+1.0/hna);
h81=nao/(kna3*hna*h71);
h91=1.0/h71;
h101=kasymm+1.0+nao/kna1*(1+nao/kna2);
h1111=nao*nao/(h101*kna1*kna2);
h121=1.0/h101;
k11=h121*cao*kcaon;
k21=kcaoff;
k3p1=h91*wca;
k3pp1=h81*wnaca;
k31=k3p1+k3pp1;
k4p1=h31*wca/hca;
k4pp1=h21*wnaca;
k41=k4p1+k4pp1;
k51=kcaoff;
k61=h61*cass*kcaon;
k71=h51*h21*wna;
k81=h81*h1111*wna;
x11=k21*k41*(k71+k61)+k51*k71*(k21+k31);
x21=k11*k71*(k41+k51)+k41*k61*(k11+k81);
x31=k11*k31*(k71+k61)+k81*k61*(k21+k31);
x41=k21*k81*(k41+k51)+k31*k51*(k11+k81);
E11=x11/(x11+x21+x31+x41);
E21=x21/(x11+x21+x31+x41);
E31=x31/(x11+x21+x31+x41);
E41=x41/(x11+x21+x31+x41);
allo1=1.0/(1.0+square(KmCaAct/cass));
JncxNa1=3.0*(E41*k71-E11*k81)+E31*k4pp1-E21*k3pp1;
JncxCa1=E21*k21-E11*k11;
INaCa_ss=0.2*Gncx*allo1*(zna*JncxNa1+zca*JncxCa1);

INaCa=INaCa_i+INaCa_ss;

#COMPONENT INaK #ord
k1p=949.5;
k1m=182.4;
k2p=687.2;
k2m=39.4;
k3p2=1899.0;
k3m=79300.0;
k4p2=639.0;
k4m=40.0;
Knai0=9.073;
Knao0=27.78;
delta=-0.1550;
Knai=Knai0*exp((delta*vfrt)/3.0);
Knao=Knao0*exp(((1.0-delta)*vfrt)/3.0);
Kki=0.5;
Kko=0.3582;
MgADP=0.05;
MgATP=9.8;
Kmgatp=1.698e-7;
H=1.0e-7;
eP=4.2;
Khp=1.698e-7;
Knap=224.0;
Kxkur=292.0;
P=eP/(1.0+H/Khp+Na_i/Knap+ki/Kxkur);
a1=(k1p*cube((Na_i/Knai)))/(cube((1.0+Na_i/Knai))+square((1.0+ki/Kki))-1.0);
b1=k1m*MgADP;
a2=k2p;
b2=(k2m*cube(nao/Knao))/(cube(1.0+nao/Knao)+square(1.0+ko/Kko)-1.0);
a3=(k3p2*square((ko/Kko)))/( cube((1.0+nao/Knao))+ square((1.0+ko/Kko))-1.0);
b3=(k3m*P*H)/(1.0+MgATP/Kmgatp);
a4=(k4p2*MgATP/Kmgatp)/(1.0+MgATP/Kmgatp);
b4=(k4m*square((ki/Kki)))/( cube((1.0+Na_i/Knai))+square((1.0+ki/Kki))-1.0);
x12=a4*a1*a2+b2*b4*b3+a2*b4*b3+b3*a1*a2;
x22=b2*b1*b4+a1*a2*a3+a3*b1*b4+a2*a3*b4;
x32=a2*a3*a4+b3*b2*b1+b2*b1*a4+a3*a4*b1;
x42=b4*b3*b2+a3*a4*a1+b2*a4*a1+b3*b2*a1;
E12=x12/(x12+x22+x32+x42);
E22=x22/(x12+x22+x32+x42);
E32=x32/(x12+x22+x32+x42);
E42=x42/(x12+x22+x32+x42);
zk=1.0;
JnakNa=3.0*(E12*a3-E22*b3);
JnakK=2.0*(E42*b1-E32*a1);
Pnak=1*30;
INaK=Pnak*(zna*JnakNa+zk*JnakK);


#COMPONENT IKb
xkb=1.0/(1.0+exp(-(v-14.48)/18.34));
GKb=0.003;
IKb=GKb*xkb*(v-EK);
 
#COMPONENT INab ~ ord11/hrd09
PNab=3.75e-10;
INab=PNab*F*(Na_i*exp(vfrt)-nao)*((v==0)?1.:vfrt/expm1(vfrt));
 
#COMPONENT ICab
PCab=1*2.5e-8; #ord

ICab=PCab*2.*F*(cai*exp(2.0*vfrt)-0.341*cao)*((v==0.)?1.:2.*vfrt/expm1(2.0*vfrt));
 
#COMPONENT IpCa #hrd09
GpCa=0.0575; 
IpCa=GpCa*cai/(0.0005+cai);

Iion=INa+INaL+ICaL+ICaNa+ICaK+IKr+IKs+IK1+ITo+INaCa_i+INaCa_ss+INaK+INab+IKb+IpCa+ICab;
  
#COMPONENT diffusion fluxes from subspace to myoplasm #ord
JdiffNa=(nass-Na_i)/2.0;
JdiffK=(kss-ki)/2.0;
Jdiff=(cass-cai)/0.2;

#COMPONENT SR_uptake
Jupnp=1*0.005*cai/(cai+0.001);
Jupp=1*3*0.005*cai/(cai+0.001-0.0002);
fJupp=(1.0/(1.0+(KmCaMK/CaMKa)));
Jleak=0.005*cansr/15.0;
Jup=(1.0-fJupp)*Jupnp+fJupp*Jupp-Jleak;
Jupnp2=1*0.005*cai2/(cai2+0.001);
Jupp2=1*3*0.005*cai2/(cai2+0.001-0.0002);
Jup2=(1.0-fJupp)*Jupnp2+fJupp*Jupp2-Jleak;
#calculate translocation flux
Jtr=(cansr-cajsr)/100.0;
Jtr2=(cansr-cacsr)/100.0;
 
#calcium buffer constants #ord
cmdnmax=0.05;
kmcmdn=0.00238;
trpnmax=0.07;
kmtrpn=0.0005;
BSRmax=0.047;
KmBSR=0.00087;
BSLmax=1.124;
KmBSL=0.0087;
csqnmax=10.0;
kmcsqn=0.8;

#COMPONENT ionic_concentrations
diff_Na_i=-(INa+INaL+3.0*INaCa_i+3.0*INaK+INab)*Acap/(2*F*vmyo)+JdiffNa*vss/vmyo;.units(mM/ms);
diff_nass=-(ICaNa+3.0*INaCa_ss)*Acap/(2*F*vss)-JdiffNa;
diff_ki=-(IKr+IKs+IK1+IKb-2.0*INaK)*Acap/(2*F*vmyo)+JdiffK*vss/vmyo;
diff_kss=-(ICaK)*Acap/(2*F*vss)-JdiffK;

Bcai=1.0/(1.0+cmdnmax*kmcmdn/square((kmcmdn+cai))+trpnmax*kmtrpn/square((kmtrpn+cai)));
diff_cai=Bcai*(-(IpCa+ICab-2.0*INaCa_i)*Acap/(2*2.0*F*vmyo1)-Jup*vnsr1/vmyo1+Jdiff*vss/vmyo1-Jgap);

Bcai2=1.0/(1.0+cmdnmax*kmcmdn/square((kmcmdn+cai2))+trpnmax*kmtrpn/square((kmtrpn+cai2)));
diff_cai2=Bcai2*(Jrel2*(vcsr/vmyo2)+Jgap*vmyo2/vmyo1-Jup2*vnsr2/vmyo2);

cai_avg=vmyo1frac*cai+(1.-vmyo1frac)*cai2;

Bcacsr=1.0/(1.0+csqnmax*kmcsqn/square((kmcsqn+cacsr)));
diff_cacsr=Bcacsr*(Jtr2-Jrel2);

Bcass=1.0/(1.0+BSRmax*KmBSR/square((KmBSR+cass))+BSLmax*KmBSL/square((KmBSL+cass)));
diff_cass=Bcass*(-(ICaL-2.0*INaCa_ss)*Acap/(2*2.0*F*vss)+Jrel*vjsr/vss-Jdiff);

diff_cansr=Jup*(vnsr1/vnsr)+Jup2*(vnsr2/vnsr)-Jtr*vjsr/vnsr-Jtr2*vcsr/vnsr; 

Bcajsr=1.0/(1.0+csqnmax*kmcsqn/square((kmcsqn+cajsr)));
diff_cajsr=Bcajsr*(Jtr-Jrel);

/*
group{
    cai;
    cai2;
    cacsr;
    cass;
    cansr;
    cajsr;
    CaMKt;
}.method(cvode);
*/

#variables to track or plot
group{
    v;
    INa;
    INaL;
    ICaL;
    ICaNa;
    ICaK;
    INaK;
    INaCa;
    INaCa_i;
    INaCa_ss;
    IKr;
    IKs;
    IK1;
    ITo;
    IKb;
    INab;
    ICab;
    IpCa;
    Jrel;
    Jrel2;
    Jup;
    Jup2;
	cai_avg;    
	cai;
    cai2;
    cass;
    cansr;
    cajsr;
    cacsr;
    Na_i;
    nass;
    ki;
    kss;    
    CaMKa;
}.trace();

#parameters to modify (eg. disease, mutations etc.)
group{
    GNa;            // sodium conductance
    GNaL;           // late Sodium conductance
    PNab;	        // background sodium maximal conductance
    GKb;            // background potassium channel conductance
    PCa;            // L-type Calcium permeability
    Gto;            // maximal Ito conductance
    GKr;            // maximal IKr conductance
    GKs;            // maximal IKs conductance
    GK1;            // maximal IK1 conductance
    Gncx;           // maximal Na-Ca exchanger flux
    vhalf_d;        // ICaL d-gate half maximal activation voltage
    SOICR;          // SOICR threshold 
    vmyo1frac=0.4;  // fraction of volume subject to rapid T-tubule Ca release
    tau_gap=3.;     // time constant of diffuson from vmyo1 to vmyo2
}.param();
