# Supplementary material for: A computational model of pig ventricular cardiomyocyte electrophysiology and calcium handling: Translation from pig to human electrophysiology
Source: PLoS Comput Biol. 2021 Jun 30;17(6):e1009137. doi: 10.1371/journal.pcbi.1009137 (PMC8277015; doi:10.1371/journal.pcbi.1009137)
Supplement: S1 Model — (ZIP) [file pcbi.1009137.s002.zip › pig.mmt]

[[model]]
name: pig
desc: Pig LV Myocyte
author: Edward Vigmond

cell.v = -87.3
ionic_concentrations.nai = 6.43
ionic_concentrations.nass = (6.43)
ionic_concentrations.ki = 140.76
ionic_concentrations.kss = (140.76)
ionic_concentrations.cai = 6.75e-5
ionic_concentrations.cai2 = 6.81e-5
ionic_concentrations.cass = (6.75e-5)
ionic_concentrations.cansr = 1.37
ionic_concentrations.cajsr = 1.31
ionic_concentrations.cacsr = 1.30
I_Na.m = 0.0022
I_Na.h = 0.631
I_Na.j = 0.631
INaL.ml = 0.0010
INaL.hl = 0.301
ICaL.d = 4.42e-7
ICaL.fca = 0.988
IKr.xr = 0.153
IKs.xs1 = 0.054
IKs.xs2 = 0.046
ITo.aa = 0.995
CICR.Jrel2 = 8.59e-10
CICR.Jrel1 = 9.71e-22
CaMK.CaMKt = 0.00823911
CICR.tjsrol = 100
CICR.A = 100
ICaL.fs = 0.
ICaL.ff = 0.

[cell]
nao = 140
cao = 1*1.8
ko = 5.4
clo = 100
cli = 19.53
R = 8314
T = 310.0
F = 96485
pi = 3.14
L = 0.017
rad = 0.0011
vcell = 1000*pi*rad*rad*L
Ageo = 2.*pi*rad*rad+2.*pi*rad*L
Acap = 2*Ageo
vmyo = 0.68*vcell
vmyo1 = vmyo*vmyo1frac
vmyo2 = vmyo-vmyo1
vnsr = 0.0552*vcell
vnsr1 = vnsr/2
vnsr2 = vnsr/2
vjsr = (0.0048*vcell)/2
vcsr = vjsr
vss = (0.02*vcell)/2
vmyo1frac = 0.4
dot(v) = -IpCa.Iion-stimulus.I_stim

[CaMK]
KmCaMK = 0.065
aCaMK = 0.05
bCaMK = 0.00068
CaMKo = 0.05
KmCaM = 0.0015
CaMKb = ((CaMKo*(1. - CaMKt))/(1.+(KmCaM/ionic_concentrations.cass)))
CaMKa = (CaMKb+CaMKt)
diff_CaMKt = (aCaMK*CaMKb*(CaMKb+CaMKt)-bCaMK*CaMKt)
dot(CaMKt) = diff_CaMKt
CaMK_f = 1/(1+KmCaMK/CaMKa)
ENa = ((cell.R*cell.T/cell.F)*log(cell.nao/ionic_concentrations.nai))
EK = ((cell.R*cell.T/cell.F)*log(cell.ko/ionic_concentrations.ki))
PKNa = 0.01833
EKs = ((cell.R*cell.T/cell.F)*log((cell.ko+PKNa*cell.nao)/(ionic_concentrations.ki+PKNa*ionic_concentrations.nai)))
ECl = ((cell.R*cell.T)/cell.F)*log(cell.cli/cell.clo)
vffrt = (cell.v*cell.F*cell.F/(cell.R*cell.T))
vfrt = (cell.v*cell.F/(cell.R*cell.T))

[I_Na]
aa_m = 1./(1.+exp((-60.-cell.v)/5.))
bb_m = 0.1/(1.+exp((cell.v+35.)/5.))+0.10/(1.+exp((cell.v-50.)/200.))
tau_m = aa_m * bb_m
m_inf = 1./((1.+exp((-56.86-cell.v)/9.03))*(1.+exp((-56.86-cell.v)/9.03)))
aa_h = (if(cell.v >= -40., 0, (0.057*exp(-(cell.v+80.)/6.8)) ))
bb_h = (if(cell.v >= -40., (0.77/(0.13*(1.+exp(-(cell.v+10.66)/11.1)))), (2.7*exp(0.079*cell.v)+(3.1e5)*exp(0.3485*cell.v)) ))
tau_h = 1.0/(aa_h+bb_h)
h_inf = 1./((1.+exp((cell.v+71.55)/7.43))*(1.+exp((cell.v+71.55)/7.43)))
aa_j = (if(cell.v >= -40., 0, (((-2.5428e4)*exp(0.2444*cell.v)-(6.948e-6)* exp(-0.04391*cell.v))*(cell.v+37.78)/ (1.+exp(0.311*(cell.v+79.23)))) ))
bb_j = (if(cell.v >= -40., (0.6*exp((0.057)*cell.v)/(1.+exp(-0.1*(cell.v+32.)))), (0.02424*exp(-0.01052*cell.v)/(1.+exp(-0.1378*(cell.v+40.14)))) ))
tau_j = 1.0/(aa_j + bb_j)
j_inf = h_inf
GNa = 14.838
INa = GNa*m*m*m*h*j*(cell.v-CaMK.ENa)
dot(m) = (m_inf - m)/tau_m
dot(h) = (h_inf - h)/tau_h
dot(j) = (j_inf - j)/tau_j

[INaL]
GNaL = 0.0075
aml = 0.32*(if(cell.v == -47.13, 10., -(cell.v+47.13)/(exp(-0.1*(cell.v+47.13))-1.)))
bml = (0.08*exp(-cell.v/11.0))
ml_inf = aml/(aml + bml)
tau_ml = 1/(aml + bml)
hl_inf = (1/(1+exp((cell.v+91)/6.1)))
tau_hl = 600
INaL = (GNaL*ml*ml*ml*hl*(cell.v-CaMK.ENa))
dot(ml) = (ml_inf - ml)/tau_ml
dot(hl) = (hl_inf - hl)/tau_hl

[ICaL]
vhalf_d = 3.4
d_inf = (1.0/(1.0+exp((-(cell.v-vhalf_d))/6.2)))
tau_d = (0.6+1.0/(exp(-0.05*(cell.v+6.0))+exp(0.09*(cell.v+14.0))))
vhalff = -22.9
f_inf = (1.0/(1.0+exp((cell.v-vhalff)/4.9))) +0.35/(1+exp( (45-cell.v)/20 ))
ff_inf = f_inf
fs_inf = f_inf
tau_ff = 7.0+1.0/(0.0045*exp(-(cell.v+20.0)/10.0)+0.0045*exp((cell.v+20.0)/10.0))
tau_fs = 70.0+1.0/(0.000035*exp(-(cell.v+5.0)/4.0)+0.000035*exp((cell.v+5.0)/6.0))
f = ff*fs
fca_inf = 0.3/(1-(if(ICaL>0., 0., ICaL/0.05)))+0.55/(1+ionic_concentrations.cass/0.003)+0.15
tau_fca = 10*CaMK.CaMK_f+0.5+1/(1+ionic_concentrations.cass/0.003)
PhiCaL = 2.0*cell.F*(ionic_concentrations.cass*exp(2.0*(cell.v*cell.F/(cell.R*cell.T)))-0.341*cell.cao)*(if(cell.v == 0., 1., 2.*CaMK.vfrt/(exp(2.0*CaMK.vfrt)-1.)))
PhiCaNa = cell.F*(0.75*ionic_concentrations.nass*exp(CaMK.vfrt)-0.75*cell.nao)*(if(cell.v == 0, 1., CaMK.vfrt/(exp(CaMK.vfrt)-1.)))
PhiCaK = cell.F*(0.75*ionic_concentrations.kss*exp(CaMK.vfrt)-0.75*cell.ko)*(if(cell.v == 0., 1., CaMK.vfrt/(exp(CaMK.vfrt)-1.)))
zca = 2.0
PCa = 2e-4
PCaNa = 0.00125*PCa
PCaK = 3.574e-4*PCa
ICaL = PCa*PhiCaL*d*f*fca
ICaNa = PCaNa*PhiCaNa*d*f*fca
ICaK = PCaK*PhiCaK*d*f*fca
dot(d) = (d_inf - d)/tau_d
dot(ff) = (ff_inf - ff)/tau_ff
dot(fs) = (fs_inf - fs)/tau_fs
dot(fca) = (fca_inf - fca)/tau_fca

[IKr]
xr_inf = 1.0/(1.0+exp((-(cell.v+56.8))/17.8))
tau_xr = 12.98+1.0/(0.3652*exp((cell.v-31.66)/3.869)+4.123e-5*exp((-(cell.v-47.78))/20.38))
rkr = 1.0/(1.0+exp((cell.v+22.0)/15.0))
GKr = 0.5*0.015
IKr = GKr*sqrt(cell.ko/5.4)*xr*rkr*(cell.v-CaMK.EK)
dot(xr) = (xr_inf - xr)/tau_xr

[IKs]
xs1_inf = 1.0/(1.0+exp((-(cell.v-25.1))/37.1))
tau_xs1 = 300+1.0/(1e-6*exp((cell.v+50)/20)+0.04*exp((-(cell.v+50.0))/20.0))
xs2_inf = xs1_inf
tau_xs2 = 1.0/(0.01*exp((cell.v-50.0)/20.0)+0.0193*exp((-(cell.v+66.54))/31.0))
KsCa = 1.0+0.6/(1.0+(((3.8e-5/ionic_concentrations.cai))^(1.4)))
GKs = 0.021
IKs = GKs*KsCa*xs1*xs2*(cell.v-CaMK.EKs)
dot(xs1) = (xs1_inf - xs1)/tau_xs1
dot(xs2) = (xs2_inf - xs2)/tau_xs2

[IK1]
rk1 = 1.0/(1.0+exp((cell.v+79.3-2.6*cell.ko)/19.6))
GK1 = 0.75*0.2
IK1 = GK1*sqrt((cell.ko)/5.4)*rk1*(cell.v-CaMK.EK)

[ITo]
Gto = 0.4*0.5
kito2 = 1 - (1/(1 + ( (CICR.Jrel/0.4)*(CICR.Jrel/0.4) )))
alpha_aa = 0.025/(1 + exp( (cell.v + 58.)/5.))
beta_aa = 1/(5.*(1 + exp( (cell.v+19.)/-9.)))
rito2 = 1/(1 + exp(-(cell.v+10)/5))
ITo = Gto*aa*rito2*kito2*(cell.v-CaMK.ECl)
dot(aa) = alpha_aa*(1.-aa) - beta_aa*aa

[CICR]
Rel1 = (-ICaL.ICaL+2*INaCa_ss.INaCa_ss)*(cell.Acap/(2*cell.vss*cell.F))+Jrel*(cell.vjsr/cell.vss)-diffusion.Jdiff
trel1factor = 1*20*(1+1/(1+((CaMK.KmCaMK/CaMK.CaMKa)^(8))))/(1.+((0.5/ionic_concentrations.cajsr)^(8)))
tau_Jrel1 = if((0.001)>(trel1factor),0.001,trel1factor)
Jrel1_inf = if( Rel1>0, 1*60*Rel1*(1+1/(1+((CaMK.KmCaMK/CaMK.CaMKa)^(8))))/(1+((0.75/ionic_concentrations.cajsr)^(8))), 0 )
Jgap = (ionic_concentrations.cai-ionic_concentrations.cai2)/tau_gap
Rel2 = Jgap+Jrel2*(cell.vcsr/cell.vmyo2)-SR_uptake.Jup2*(cell.vnsr2/cell.vmyo2)
trel2factor = 50*(1+1/(1+((CaMK.KmCaMK/CaMK.CaMKa)^(8))))/(1.+((0.5/ionic_concentrations.cacsr)^(8)))
tau_Jrel2 = if((0.001)>(trel2factor),0.001,trel2factor)
Jrel2_inf = if( Rel2>0, 1*(250*Rel2*(1+1/(1+((CaMK.KmCaMK/CaMK.CaMKa)^(8)))))/(1+((0.75/ionic_concentrations.cacsr)^(8))), 0 )
SOICR = 10
tauon = 0.5
tauoff = 5
grelbarjsrol = 2
greljsrol = grelbarjsrol*(1-exp(-tjsrol/tauon))*(exp(-tjsrol/tauoff))
Jrelol = greljsrol*(ionic_concentrations.cajsr-ionic_concentrations.cass)
Jrel = Jrel1 + Jrelol
diff_A = if(tjsrol<5, -A/0.1, 1)
dot(A) = diff_A
diff_tjsrol = if(ionic_concentrations.cajsr>SOICR and A>45, -tjsrol/.001, 1)
dot(tjsrol) = diff_tjsrol
tau_gap = 3.
dot(Jrel1) = (Jrel1_inf - Jrel1)/tau_Jrel1
dot(Jrel2) = (Jrel2_inf - Jrel2)/tau_Jrel2

[INaCa_i]
kna1 = 15.0
kna2 = 5.0
kna3 = 88.12
kasymm = 12.5
wna = 6.0e4
wca = 6.0e4
wnaca = 5.0e3
kcaon = 1.5e6
kcaoff = 5.0e3
qna = 0.5224
qca = 0.1670
hca = exp((qca*cell.v*cell.F)/(cell.R*cell.T))
hna = exp((qna*cell.v*cell.F)/(cell.R*cell.T))
h1 = 1+ionic_concentrations.nai/kna3*(1+hna)
h2 = (ionic_concentrations.nai*hna)/(kna3*h1)
h3 = 1.0/h1
h4 = 1.0+ionic_concentrations.nai/kna1*(1+ionic_concentrations.nai/kna2)
h5 = ionic_concentrations.nai*ionic_concentrations.nai/(h4*kna1*kna2)
h6 = 1.0/h4
h7 = 1.0+cell.nao/kna3*(1.0+1.0/hna)
h8 = cell.nao/(kna3*hna*h7)
h9 = 1.0/h7
h10 = kasymm+1.0+cell.nao/kna1*(1.0+cell.nao/kna2)
h11 = cell.nao*cell.nao/(h10*kna1*kna2)
h12 = 1.0/h10
k1 = h12*cell.cao*kcaon
k2 = kcaoff
k3p = h9*wca
k3pp = h8*wnaca
k3 = k3p+k3pp
k4p = h3*wca/hca
k4pp = h2*wnaca
k4 = k4p+k4pp
k5 = kcaoff
k6 = h6*ionic_concentrations.cai*kcaon
k7 = h5*h2*wna
k8 = h8*h11*wna
x1 = k2*k4*(k7+k6)+k5*k7*(k2+k3)
x2 = k1*k7*(k4+k5)+k4*k6*(k1+k8)
x3 = k1*k3*(k7+k6)+k8*k6*(k2+k3)
x4 = k2*k8*(k4+k5)+k3*k5*(k1+k8)
E1 = x1/(x1+x2+x3+x4)
E2 = x2/(x1+x2+x3+x4)
E3 = x3/(x1+x2+x3+x4)
E4 = x4/(x1+x2+x3+x4)
KmCaAct = 150.0e-6
allo = 1.0/(1.0+( (KmCaAct/ionic_concentrations.cai)*(KmCaAct/ionic_concentrations.cai) ))
zna = 1.0
JncxNa = 3.0*(E4*k7-E1*k8)+E3*k4pp-E2*k3pp
JncxCa = E2*k2-E1*k1
Gncx = 1*0.0008
INaCa_i = 0.8*Gncx*allo*(zna*JncxNa+ICaL.zca*JncxCa)

[INaCa_ss]
h111 = 1+ionic_concentrations.nass/INaCa_i.kna3*(1+INaCa_i.hna)
h21 = (ionic_concentrations.nass*INaCa_i.hna)/(INaCa_i.kna3*h111)
h31 = 1.0/h111
h41 = 1.0+ionic_concentrations.nass/INaCa_i.kna1*(1+ionic_concentrations.nass/INaCa_i.kna2)
h51 = ionic_concentrations.nass*ionic_concentrations.nass/(h41*INaCa_i.kna1*INaCa_i.kna2)
h61 = 1.0/h41
h71 = 1.0+cell.nao/INaCa_i.kna3*(1.0+1.0/INaCa_i.hna)
h81 = cell.nao/(INaCa_i.kna3*INaCa_i.hna*h71)
h91 = 1.0/h71
h101 = INaCa_i.kasymm+1.0+cell.nao/INaCa_i.kna1*(1+cell.nao/INaCa_i.kna2)
h1111 = cell.nao*cell.nao/(h101*INaCa_i.kna1*INaCa_i.kna2)
h121 = 1.0/h101
k11 = h121*cell.cao*INaCa_i.kcaon
k21 = INaCa_i.kcaoff
k3p1 = h91*INaCa_i.wca
k3pp1 = h81*INaCa_i.wnaca
k31 = k3p1+k3pp1
k4p1 = h31*INaCa_i.wca/INaCa_i.hca
k4pp1 = h21*INaCa_i.wnaca
k41 = k4p1+k4pp1
k51 = INaCa_i.kcaoff
k61 = h61*ionic_concentrations.cass*INaCa_i.kcaon
k71 = h51*h21*INaCa_i.wna
k81 = h81*h1111*INaCa_i.wna
x11 = k21*k41*(k71+k61)+k51*k71*(k21+k31)
x21 = k11*k71*(k41+k51)+k41*k61*(k11+k81)
x31 = k11*k31*(k71+k61)+k81*k61*(k21+k31)
x41 = k21*k81*(k41+k51)+k31*k51*(k11+k81)
E11 = x11/(x11+x21+x31+x41)
E21 = x21/(x11+x21+x31+x41)
E31 = x31/(x11+x21+x31+x41)
E41 = x41/(x11+x21+x31+x41)
allo1 = 1.0/(1.0+( (INaCa_i.KmCaAct/ionic_concentrations.cass)*(INaCa_i.KmCaAct/ionic_concentrations.cass) ))
JncxNa1 = 3.0*(E41*k71-E11*k81)+E31*k4pp1-E21*k3pp1
JncxCa1 = E21*k21-E11*k11
INaCa_ss = 0.2*INaCa_i.Gncx*allo1*(INaCa_i.zna*JncxNa1+ICaL.zca*JncxCa1)
INaCa = INaCa_i.INaCa_i+INaCa_ss

[INaK]
k1p = 949.5
k1m = 182.4
k2p = 687.2
k2m = 39.4
k3p2 = 1899.0
k3m = 79300.0
k4p2 = 639.0
k4m = 40.0
Knai0 = 9.073
Knao0 = 27.78
delta = -0.1550
Knai = Knai0*exp((delta*cell.v*cell.F)/(3.0*cell.R*cell.T))
Knao = Knao0*exp(((1.0-delta)*cell.v*cell.F)/(3.0*cell.R*cell.T))
Kki = 0.5
Kko = 0.3582
MgADP = 0.05
MgATP = 9.8
Kmgatp = 1.698e-7
H = 1.0e-7
eP = 4.2
Khp = 1.698e-7
Knap = 224.0
Kxkur = 292.0
P = eP/(1.0+H/Khp+ionic_concentrations.nai/Knap+ionic_concentrations.ki/Kxkur)
a1 = (k1p*( ((ionic_concentrations.nai/Knai))*((ionic_concentrations.nai/Knai))*((ionic_concentrations.nai/Knai)) ))/(( ((1.0+ionic_concentrations.nai/Knai))*((1.0+ionic_concentrations.nai/Knai))*((1.0+ionic_concentrations.nai/Knai)) )+( ((1.0+ionic_concentrations.ki/Kki))*((1.0+ionic_concentrations.ki/Kki)) )-1.0)
b1 = k1m*MgADP
a2 = k2p
b2 = (k2m*( (cell.nao/Knao)*(cell.nao/Knao)*(cell.nao/Knao) ))/(( (1.0+cell.nao/Knao)*(1.0+cell.nao/Knao)*(1.0+cell.nao/Knao) )+( (1.0+cell.ko/Kko)*(1.0+cell.ko/Kko) )-1.0)
a3 = (k3p2*( ((cell.ko/Kko))*((cell.ko/Kko)) ))/( ( ((1.0+cell.nao/Knao))*((1.0+cell.nao/Knao))*((1.0+cell.nao/Knao)) )+ ( ((1.0+cell.ko/Kko))*((1.0+cell.ko/Kko)) )-1.0)
b3 = (k3m*P*H)/(1.0+MgATP/Kmgatp)
a4 = (k4p2*MgATP/Kmgatp)/(1.0+MgATP/Kmgatp)
b4 = (k4m*( ((ionic_concentrations.ki/Kki))*((ionic_concentrations.ki/Kki)) ))/( ( ((1.0+ionic_concentrations.nai/Knai))*((1.0+ionic_concentrations.nai/Knai))*((1.0+ionic_concentrations.nai/Knai)) )+( ((1.0+ionic_concentrations.ki/Kki))*((1.0+ionic_concentrations.ki/Kki)) )-1.0)
x12 = a4*a1*a2+b2*b4*b3+a2*b4*b3+b3*a1*a2
x22 = b2*b1*b4+a1*a2*a3+a3*b1*b4+a2*a3*b4
x32 = a2*a3*a4+b3*b2*b1+b2*b1*a4+a3*a4*b1
x42 = b4*b3*b2+a3*a4*a1+b2*a4*a1+b3*b2*a1
E12 = x12/(x12+x22+x32+x42)
E22 = x22/(x12+x22+x32+x42)
E32 = x32/(x12+x22+x32+x42)
E42 = x42/(x12+x22+x32+x42)
zk = 1.0
JnakNa = 3.0*(E12*a3-E22*b3)
JnakK = 2.0*(E42*b1-E32*a1)
Pnak = 1*30
INaK = Pnak*(INaCa_i.zna*JnakNa+zk*JnakK)

[IKb]
xkb = 1.0/(1.0+exp(-(cell.v-14.48)/18.34))
GKb = 0.003
IKb = GKb*xkb*(cell.v-CaMK.EK)

[INab]
PNab = 3.75e-10
INab = PNab*cell.F*(ionic_concentrations.nai*exp(CaMK.vfrt)-cell.nao)*(if(cell.v == 0, 1., CaMK.vfrt/(exp(CaMK.vfrt)-1.)))

[ICab]
PCab = 1*2.5e-8
ICab = PCab*2.*cell.F*(ionic_concentrations.cai*exp(2.0*CaMK.vfrt)-0.341*cell.cao)*(if(cell.v == 0., 1., 2.*CaMK.vfrt/(exp(2.0*CaMK.vfrt)-1.)))

[IpCa]
GpCa = 0.0575
IpCa = GpCa*ionic_concentrations.cai/(0.0005+ionic_concentrations.cai)
Iion = I_Na.INa+INaL.INaL+ICaL.ICaL+ICaL.ICaNa+ICaL.ICaK+IKr.IKr+IKs.IKs+IK1.IK1+ITo.ITo+INaCa_i.INaCa_i+INaCa_ss.INaCa_ss+INaK.INaK+INab.INab+IKb.IKb+IpCa+ICab.ICab

[diffusion]
JdiffNa = (ionic_concentrations.nass-ionic_concentrations.nai)/2.0
JdiffK = (ionic_concentrations.kss-ionic_concentrations.ki)/2.0
Jdiff = (ionic_concentrations.cass-ionic_concentrations.cai)/0.2

[SR_uptake]
Jupnp = 1*0.005*ionic_concentrations.cai/(ionic_concentrations.cai+0.001)
Jupp = 1*3*0.005*ionic_concentrations.cai/(ionic_concentrations.cai+0.001-0.0002)
fJupp = (1.0/(1.0+(CaMK.KmCaMK/CaMK.CaMKa)))
Jleak = 0.005*ionic_concentrations.cansr/15.0
Jup = (1.0-fJupp)*Jupnp+fJupp*Jupp-Jleak
Jupnp2 = 1*0.005*ionic_concentrations.cai2/(ionic_concentrations.cai2+0.001)
Jupp2 = 1*3*0.005*ionic_concentrations.cai2/(ionic_concentrations.cai2+0.001-0.0002)
Jup2 = (1.0-fJupp)*Jupnp2+fJupp*Jupp2-Jleak
Jtr = (ionic_concentrations.cansr-ionic_concentrations.cajsr)/100.0
Jtr2 = (ionic_concentrations.cansr-ionic_concentrations.cacsr)/100.0
cmdnmax = 0.05
kmcmdn = 0.00238
trpnmax = 0.07
kmtrpn = 0.0005
BSRmax = 0.047
KmBSR = 0.00087
BSLmax = 1.124
KmBSL = 0.0087
csqnmax = 10.0
kmcsqn = 0.8

[ionic_concentrations]
diff_nai = -(I_Na.INa+INaL.INaL+3.0*INaCa_i.INaCa_i+3.0*INaK.INaK+INab.INab)*cell.Acap/(2*cell.F*cell.vmyo)+diffusion.JdiffNa*cell.vss/cell.vmyo
dot(nai) = diff_nai
diff_nass = -(ICaL.ICaNa+3.0*INaCa_ss.INaCa_ss)*cell.Acap/(2*cell.F*cell.vss)-diffusion.JdiffNa
dot(nass) = diff_nass
diff_ki = -(IKr.IKr+IKs.IKs+IK1.IK1+IKb.IKb-2.0*INaK.INaK)*cell.Acap/(2*cell.F*cell.vmyo)+diffusion.JdiffK*cell.vss/cell.vmyo
dot(ki) = diff_ki
diff_kss = -(ICaL.ICaK)*cell.Acap/(2*cell.F*cell.vss)-diffusion.JdiffK
dot(kss) = diff_kss
Bcai = 1.0/(1.0+SR_uptake.cmdnmax*SR_uptake.kmcmdn/( ((SR_uptake.kmcmdn+cai))*((SR_uptake.kmcmdn+cai)) )+SR_uptake.trpnmax*SR_uptake.kmtrpn/( ((SR_uptake.kmtrpn+cai))*((SR_uptake.kmtrpn+cai)) ))
diff_cai = Bcai*(-(IpCa.IpCa+ICab.ICab-2.0*INaCa_i.INaCa_i)*cell.Acap/(2*2.0*cell.F*cell.vmyo1)-SR_uptake.Jup*cell.vnsr1/cell.vmyo1+diffusion.Jdiff*cell.vss/cell.vmyo1-CICR.Jgap)
dot(cai) = diff_cai
Bcai2 = 1.0/(1.0+SR_uptake.cmdnmax*SR_uptake.kmcmdn/( ((SR_uptake.kmcmdn+cai2))*((SR_uptake.kmcmdn+cai2)) )+SR_uptake.trpnmax*SR_uptake.kmtrpn/( ((SR_uptake.kmtrpn+cai2))*((SR_uptake.kmtrpn+cai2)) ))
diff_cai2 = Bcai2*(CICR.Jrel2*(cell.vcsr/cell.vmyo2)+CICR.Jgap*cell.vmyo2/cell.vmyo1-SR_uptake.Jup2*cell.vnsr2/cell.vmyo2)
dot(cai2) = diff_cai2
cai_avg = cell.vmyo1frac*cai+(1.-cell.vmyo1frac)*cai2
Bcacsr = 1.0/(1.0+SR_uptake.csqnmax*SR_uptake.kmcsqn/( ((SR_uptake.kmcsqn+cacsr))*((SR_uptake.kmcsqn+cacsr)) ))
diff_cacsr = Bcacsr*(SR_uptake.Jtr2-CICR.Jrel2)
dot(cacsr) = diff_cacsr
Bcass = 1.0/(1.0+SR_uptake.BSRmax*SR_uptake.KmBSR/( ((SR_uptake.KmBSR+cass))*((SR_uptake.KmBSR+cass)) )+SR_uptake.BSLmax*SR_uptake.KmBSL/( ((SR_uptake.KmBSL+cass))*((SR_uptake.KmBSL+cass)) ))
diff_cass = Bcass*(-(ICaL.ICaL-2.0*INaCa_ss.INaCa_ss)*cell.Acap/(2*2.0*cell.F*cell.vss)+CICR.Jrel*cell.vjsr/cell.vss-diffusion.Jdiff)
dot(cass) = diff_cass
diff_cansr = SR_uptake.Jup*(cell.vnsr1/cell.vnsr)+SR_uptake.Jup2*(cell.vnsr2/cell.vnsr)-SR_uptake.Jtr*cell.vjsr/cell.vnsr-SR_uptake.Jtr2*cell.vcsr/cell.vnsr
dot(cansr) = diff_cansr
Bcajsr = 1.0/(1.0+SR_uptake.csqnmax*SR_uptake.kmcsqn/( ((SR_uptake.kmcsqn+cajsr))*((SR_uptake.kmcsqn+cajsr)) ))
diff_cajsr = Bcajsr*(SR_uptake.Jtr-CICR.Jrel)
dot(cajsr) = diff_cajsr

[stimulus]
t = 0 bind time
pace = 0 bind pace
stimulus_amplitude = -80
I_stim = pace * stimulus_amplitude


[[protocol]]
# Level  Start    Length   Period   Multiplier
1.0      20.0     0.5      500.0      0

[[script]]
import matplotlib.pyplot as plt
import myokit

# Get model and protocol, create simulation
m = get_model()
p = get_protocol()
s = myokit.Simulation(m, p)

# Run simulation
d = s.run(1100.0)

# Display the results
var = 'cell.v'
plt.figure()
d.save_csv( var+'.dat', header=False, precision=None, delimiter=' ' )
plt.plot(d.time(), d[var])
plt.title(var)
plt.show()
