# Supplementary material for: A computational model of pig ventricular cardiomyocyte electrophysiology and calcium handling: Translation from pig to human electrophysiology
Source: PLoS Comput Biol. 2021 Jun 30;17(6):e1009137. doi: 10.1371/journal.pcbi.1009137 (PMC8277015; doi:10.1371/journal.pcbi.1009137)
Supplement: S1 Model — (ZIP) [file pcbi.1009137.s002.zip › pig.cellml]

<?xml version='1.0' encoding='UTF-8'?>
<model xmlns="http://www.cellml.org/cellml/1.0#" xmlns:cellml="http://www.cellml.org/cellml/1.0#" xmlns:cmeta="http://www.cellml.org/metadata/1.0#" xmlns:bqbiol="http://biomodels.net/biology-qualifiers/" xmlns:rdf="http://www.w3.org/1999/02/22-rdf-syntax-ns#" name="pig">
  <component name="CICR">
    <variable name="A" units="dimensionless" initial_value="100.0"/>
    <variable name="Acap" units="dimensionless" public_interface="in"/>
    <variable name="CaMKa" units="dimensionless" public_interface="in"/>
    <variable name="F" units="dimensionless" public_interface="in"/>
    <variable name="ICaL_ICaL" units="dimensionless" public_interface="in"/>
    <variable name="INaCa_ss_INaCa_ss" units="dimensionless" public_interface="in"/>
    <variable name="Jdiff" units="dimensionless" public_interface="in"/>
    <variable name="Jgap" units="dimensionless" public_interface="out"/>
    <variable name="Jrel" units="dimensionless" public_interface="out"/>
    <variable name="Jrel1" units="dimensionless" initial_value="9.71e-22"/>
    <variable name="Jrel1_inf" units="dimensionless"/>
    <variable name="Jrel2" units="dimensionless" public_interface="out" initial_value="8.59e-10"/>
    <variable name="Jrel2_inf" units="dimensionless"/>
    <variable name="Jrelol" units="dimensionless"/>
    <variable name="Jup2" units="dimensionless" public_interface="in"/>
    <variable name="KmCaMK" units="dimensionless" public_interface="in"/>
    <variable name="Rel1" units="dimensionless"/>
    <variable name="Rel2" units="dimensionless"/>
    <variable name="SOICR" units="dimensionless" initial_value="10.0"/>
    <variable name="cacsr" units="dimensionless" public_interface="in"/>
    <variable name="cai" units="dimensionless" public_interface="in"/>
    <variable name="cai2" units="dimensionless" public_interface="in"/>
    <variable name="cajsr" units="dimensionless" public_interface="in"/>
    <variable name="cass" units="dimensionless" public_interface="in"/>
    <variable name="diff_A" units="dimensionless"/>
    <variable name="diff_tjsrol" units="dimensionless"/>
    <variable name="grelbarjsrol" units="dimensionless" initial_value="2.0"/>
    <variable name="greljsrol" units="dimensionless"/>
    <variable name="t" units="dimensionless" public_interface="in"/>
    <variable name="tau_Jrel1" units="dimensionless"/>
    <variable name="tau_Jrel2" units="dimensionless"/>
    <variable name="tau_gap" units="dimensionless" initial_value="3.0"/>
    <variable name="tauoff" units="dimensionless" initial_value="5.0"/>
    <variable name="tauon" units="dimensionless" initial_value="0.5"/>
    <variable name="tjsrol" units="dimensionless" initial_value="100.0"/>
    <variable name="trel1factor" units="dimensionless"/>
    <variable name="trel2factor" units="dimensionless"/>
    <variable name="vcsr" units="dimensionless" public_interface="in"/>
    <variable name="vjsr" units="dimensionless" public_interface="in"/>
    <variable name="vmyo2" units="dimensionless" public_interface="in"/>
    <variable name="vnsr2" units="dimensionless" public_interface="in"/>
    <variable name="vss" units="dimensionless" public_interface="in"/>
    <math xmlns="http://www.w3.org/1998/Math/MathML">
      <apply>
        <eq/>
        <apply>
          <diff/>
          <bvar>
            <ci>t</ci>
          </bvar>
          <ci>A</ci>
        </apply>
        <ci>diff_A</ci>
      </apply>
      <apply>
        <eq/>
        <ci>Jgap</ci>
        <apply>
          <divide/>
          <apply>
            <minus/>
            <ci>cai</ci>
            <ci>cai2</ci>
          </apply>
          <ci>tau_gap</ci>
        </apply>
      </apply>
      <apply>
        <eq/>
        <ci>Jrel</ci>
        <apply>
          <plus/>
          <ci>Jrel1</ci>
          <ci>Jrelol</ci>
        </apply>
      </apply>
      <apply>
        <eq/>
        <apply>
          <diff/>
          <bvar>
            <ci>t</ci>
          </bvar>
          <ci>Jrel1</ci>
        </apply>
        <apply>
          <divide/>
          <apply>
            <minus/>
            <ci>Jrel1_inf</ci>
            <ci>Jrel1</ci>
          </apply>
          <ci>tau_Jrel1</ci>
        </apply>
      </apply>
      <apply>
        <eq/>
        <ci>Jrel1_inf</ci>
        <piecewise>
          <piece>
            <apply>
              <divide/>
              <apply>
                <times/>
                <apply>
                  <times/>
                  <apply>
                    <times/>
                    <cn cellml:units="dimensionless">1.0</cn>
                    <cn cellml:units="dimensionless">60.0</cn>
                  </apply>
                  <ci>Rel1</ci>
                </apply>
                <apply>
                  <plus/>
                  <cn cellml:units="dimensionless">1.0</cn>
                  <apply>
                    <divide/>
                    <cn cellml:units="dimensionless">1.0</cn>
                    <apply>
                      <plus/>
                      <cn cellml:units="dimensionless">1.0</cn>
                      <apply>
                        <power/>
                        <apply>
                          <divide/>
                          <ci>KmCaMK</ci>
                          <ci>CaMKa</ci>
                        </apply>
                        <cn cellml:units="dimensionless">8.0</cn>
                      </apply>
                    </apply>
                  </apply>
                </apply>
              </apply>
              <apply>
                <plus/>
                <cn cellml:units="dimensionless">1.0</cn>
                <apply>
                  <power/>
                  <apply>
                    <divide/>
                    <cn cellml:units="dimensionless">0.75</cn>
                    <ci>cajsr</ci>
                  </apply>
                  <cn cellml:units="dimensionless">8.0</cn>
                </apply>
              </apply>
            </apply>
            <apply>
              <gt/>
              <ci>Rel1</ci>
              <cn cellml:units="dimensionless">0.0</cn>
            </apply>
          </piece>
          <otherwise>
            <cn cellml:units="dimensionless">0.0</cn>
          </otherwise>
        </piecewise>
      </apply>
      <apply>
        <eq/>
        <apply>
          <diff/>
          <bvar>
            <ci>t</ci>
          </bvar>
          <ci>Jrel2</ci>
        </apply>
        <apply>
          <divide/>
          <apply>
            <minus/>
            <ci>Jrel2_inf</ci>
            <ci>Jrel2</ci>
          </apply>
          <ci>tau_Jrel2</ci>
        </apply>
      </apply>
      <apply>
        <eq/>
        <ci>Jrel2_inf</ci>
        <piecewise>
          <piece>
            <apply>
              <divide/>
              <apply>
                <times/>
                <cn cellml:units="dimensionless">1.0</cn>
                <apply>
                  <times/>
                  <apply>
                    <times/>
                    <cn cellml:units="dimensionless">250.0</cn>
                    <ci>Rel2</ci>
                  </apply>
                  <apply>
                    <plus/>
                    <cn cellml:units="dimensionless">1.0</cn>
                    <apply>
                      <divide/>
                      <cn cellml:units="dimensionless">1.0</cn>
                      <apply>
                        <plus/>
                        <cn cellml:units="dimensionless">1.0</cn>
                        <apply>
                          <power/>
                          <apply>
                            <divide/>
                            <ci>KmCaMK</ci>
                            <ci>CaMKa</ci>
                          </apply>
                          <cn cellml:units="dimensionless">8.0</cn>
                        </apply>
                      </apply>
                    </apply>
                  </apply>
                </apply>
              </apply>
              <apply>
                <plus/>
                <cn cellml:units="dimensionless">1.0</cn>
                <apply>
                  <power/>
                  <apply>
                    <divide/>
                    <cn cellml:units="dimensionless">0.75</cn>
                    <ci>cacsr</ci>
                  </apply>
                  <cn cellml:units="dimensionless">8.0</cn>
                </apply>
              </apply>
            </apply>
            <apply>
              <gt/>
              <ci>Rel2</ci>
              <cn cellml:units="dimensionless">0.0</cn>
            </apply>
          </piece>
          <otherwise>
            <cn cellml:units="dimensionless">0.0</cn>
          </otherwise>
        </piecewise>
      </apply>
      <apply>
        <eq/>
        <ci>Jrelol</ci>
        <apply>
          <times/>
          <ci>greljsrol</ci>
          <apply>
            <minus/>
            <ci>cajsr</ci>
            <ci>cass</ci>
          </apply>
        </apply>
      </apply>
      <apply>
        <eq/>
        <ci>Rel1</ci>
        <apply>
          <minus/>
          <apply>
            <plus/>
            <apply>
              <times/>
              <apply>
                <plus/>
                <apply>
                  <minus/>
                  <ci>ICaL_ICaL</ci>
                </apply>
                <apply>
                  <times/>
                  <cn cellml:units="dimensionless">2.0</cn>
                  <ci>INaCa_ss_INaCa_ss</ci>
                </apply>
              </apply>
              <apply>
                <divide/>
                <ci>Acap</ci>
                <apply>
                  <times/>
                  <apply>
                    <times/>
                    <cn cellml:units="dimensionless">2.0</cn>
                    <ci>vss</ci>
                  </apply>
                  <ci>F</ci>
                </apply>
              </apply>
            </apply>
            <apply>
              <times/>
              <ci>Jrel</ci>
              <apply>
                <divide/>
                <ci>vjsr</ci>
                <ci>vss</ci>
              </apply>
            </apply>
          </apply>
          <ci>Jdiff</ci>
        </apply>
      </apply>
      <apply>
        <eq/>
        <ci>Rel2</ci>
        <apply>
          <minus/>
          <apply>
            <plus/>
            <ci>Jgap</ci>
            <apply>
              <times/>
              <ci>Jrel2</ci>
              <apply>
                <divide/>
                <ci>vcsr</ci>
                <ci>vmyo2</ci>
              </apply>
            </apply>
          </apply>
          <apply>
            <times/>
            <ci>Jup2</ci>
            <apply>
              <divide/>
              <ci>vnsr2</ci>
              <ci>vmyo2</ci>
            </apply>
          </apply>
        </apply>
      </apply>
      <apply>
        <eq/>
        <ci>diff_A</ci>
        <piecewise>
          <piece>
            <apply>
              <divide/>
              <apply>
                <minus/>
                <ci>A</ci>
              </apply>
              <cn cellml:units="dimensionless">0.1</cn>
            </apply>
            <apply>
              <lt/>
              <ci>tjsrol</ci>
              <cn cellml:units="dimensionless">5.0</cn>
            </apply>
          </piece>
          <otherwise>
            <cn cellml:units="dimensionless">1.0</cn>
          </otherwise>
        </piecewise>
      </apply>
      <apply>
        <eq/>
        <ci>diff_tjsrol</ci>
        <piecewise>
          <piece>
            <apply>
              <divide/>
              <apply>
                <minus/>
                <ci>tjsrol</ci>
              </apply>
              <cn cellml:units="dimensionless">0.001</cn>
            </apply>
            <apply>
              <and/>
              <apply>
                <gt/>
                <ci>cajsr</ci>
                <ci>SOICR</ci>
              </apply>
              <apply>
                <gt/>
                <ci>A</ci>
                <cn cellml:units="dimensionless">45.0</cn>
              </apply>
            </apply>
          </piece>
          <otherwise>
            <cn cellml:units="dimensionless">1.0</cn>
          </otherwise>
        </piecewise>
      </apply>
      <apply>
        <eq/>
        <ci>greljsrol</ci>
        <apply>
          <times/>
          <apply>
            <times/>
            <ci>grelbarjsrol</ci>
            <apply>
              <minus/>
              <cn cellml:units="dimensionless">1.0</cn>
              <apply>
                <exp/>
                <apply>
                  <divide/>
                  <apply>
                    <minus/>
                    <ci>tjsrol</ci>
                  </apply>
                  <ci>tauon</ci>
                </apply>
              </apply>
            </apply>
          </apply>
          <apply>
            <exp/>
            <apply>
              <divide/>
              <apply>
                <minus/>
                <ci>tjsrol</ci>
              </apply>
              <ci>tauoff</ci>
            </apply>
          </apply>
        </apply>
      </apply>
      <apply>
        <eq/>
        <ci>tau_Jrel1</ci>
        <piecewise>
          <piece>
            <cn cellml:units="dimensionless">0.001</cn>
            <apply>
              <gt/>
              <cn cellml:units="dimensionless">0.001</cn>
              <ci>trel1factor</ci>
            </apply>
          </piece>
          <otherwise>
            <ci>trel1factor</ci>
          </otherwise>
        </piecewise>
      </apply>
      <apply>
        <eq/>
        <ci>tau_Jrel2</ci>
        <piecewise>
          <piece>
            <cn cellml:units="dimensionless">0.001</cn>
            <apply>
              <gt/>
              <cn cellml:units="dimensionless">0.001</cn>
              <ci>trel2factor</ci>
            </apply>
          </piece>
          <otherwise>
            <ci>trel2factor</ci>
          </otherwise>
        </piecewise>
      </apply>
      <apply>
        <eq/>
        <apply>
          <diff/>
          <bvar>
            <ci>t</ci>
          </bvar>
          <ci>tjsrol</ci>
        </apply>
        <ci>diff_tjsrol</ci>
      </apply>
      <apply>
        <eq/>
        <ci>trel1factor</ci>
        <apply>
          <divide/>
          <apply>
            <times/>
            <apply>
              <times/>
              <cn cellml:units="dimensionless">1.0</cn>
              <cn cellml:units="dimensionless">20.0</cn>
            </apply>
            <apply>
              <plus/>
              <cn cellml:units="dimensionless">1.0</cn>
              <apply>
                <divide/>
                <cn cellml:units="dimensionless">1.0</cn>
                <apply>
                  <plus/>
                  <cn cellml:units="dimensionless">1.0</cn>
                  <apply>
                    <power/>
                    <apply>
                      <divide/>
                      <ci>KmCaMK</ci>
                      <ci>CaMKa</ci>
                    </apply>
                    <cn cellml:units="dimensionless">8.0</cn>
                  </apply>
                </apply>
              </apply>
            </apply>
          </apply>
          <apply>
            <plus/>
            <cn cellml:units="dimensionless">1.0</cn>
            <apply>
              <power/>
              <apply>
                <divide/>
                <cn cellml:units="dimensionless">0.5</cn>
                <ci>cajsr</ci>
              </apply>
              <cn cellml:units="dimensionless">8.0</cn>
            </apply>
          </apply>
        </apply>
      </apply>
      <apply>
        <eq/>
        <ci>trel2factor</ci>
        <apply>
          <divide/>
          <apply>
            <times/>
            <cn cellml:units="dimensionless">50.0</cn>
            <apply>
              <plus/>
              <cn cellml:units="dimensionless">1.0</cn>
              <apply>
                <divide/>
                <cn cellml:units="dimensionless">1.0</cn>
                <apply>
                  <plus/>
                  <cn cellml:units="dimensionless">1.0</cn>
                  <apply>
                    <power/>
                    <apply>
                      <divide/>
                      <ci>KmCaMK</ci>
                      <ci>CaMKa</ci>
                    </apply>
                    <cn cellml:units="dimensionless">8.0</cn>
                  </apply>
                </apply>
              </apply>
            </apply>
          </apply>
          <apply>
            <plus/>
            <cn cellml:units="dimensionless">1.0</cn>
            <apply>
              <power/>
              <apply>
                <divide/>
                <cn cellml:units="dimensionless">0.5</cn>
                <ci>cacsr</ci>
              </apply>
              <cn cellml:units="dimensionless">8.0</cn>
            </apply>
          </apply>
        </apply>
      </apply>
    </math>
  </component>
  <component name="CaMK">
    <variable name="CaMK_f" units="dimensionless" public_interface="out"/>
    <variable name="CaMKa" units="dimensionless" public_interface="out"/>
    <variable name="CaMKb" units="dimensionless"/>
    <variable name="CaMKo" units="dimensionless" initial_value="0.05"/>
    <variable name="CaMKt" units="dimensionless" initial_value="8.23910999999999914e-03"/>
    <variable name="ECl" units="dimensionless" public_interface="out"/>
    <variable name="EK" units="dimensionless" public_interface="out"/>
    <variable name="EKs" units="dimensionless" public_interface="out"/>
    <variable name="ENa" units="dimensionless" public_interface="out"/>
    <variable name="F" units="dimensionless" public_interface="in"/>
    <variable name="KmCaM" units="dimensionless" initial_value="0.0015"/>
    <variable name="KmCaMK" units="dimensionless" public_interface="out" initial_value="0.065"/>
    <variable name="PKNa" units="dimensionless" initial_value="0.01833"/>
    <variable name="R" units="dimensionless" public_interface="in"/>
    <variable name="T" units="dimensionless" public_interface="in"/>
    <variable name="aCaMK" units="dimensionless" initial_value="0.05"/>
    <variable name="bCaMK" units="dimensionless" initial_value="0.00068"/>
    <variable name="cass" units="dimensionless" public_interface="in"/>
    <variable name="cli" units="dimensionless" public_interface="in"/>
    <variable name="clo" units="dimensionless" public_interface="in"/>
    <variable name="diff_CaMKt" units="dimensionless"/>
    <variable name="ki" units="dimensionless" public_interface="in"/>
    <variable name="ko" units="dimensionless" public_interface="in"/>
    <variable name="nai" units="dimensionless" public_interface="in"/>
    <variable name="nao" units="dimensionless" public_interface="in"/>
    <variable name="t" units="dimensionless" public_interface="in"/>
    <variable name="v" units="dimensionless" public_interface="in"/>
    <variable name="vffrt" units="dimensionless"/>
    <variable name="vfrt" units="dimensionless" public_interface="out"/>
    <math xmlns="http://www.w3.org/1998/Math/MathML">
      <apply>
        <eq/>
        <ci>CaMK_f</ci>
        <apply>
          <divide/>
          <cn cellml:units="dimensionless">1.0</cn>
          <apply>
            <plus/>
            <cn cellml:units="dimensionless">1.0</cn>
            <apply>
              <divide/>
              <ci>KmCaMK</ci>
              <ci>CaMKa</ci>
            </apply>
          </apply>
        </apply>
      </apply>
      <apply>
        <eq/>
        <ci>CaMKa</ci>
        <apply>
          <plus/>
          <ci>CaMKb</ci>
          <ci>CaMKt</ci>
        </apply>
      </apply>
      <apply>
        <eq/>
        <ci>CaMKb</ci>
        <apply>
          <divide/>
          <apply>
            <times/>
            <ci>CaMKo</ci>
            <apply>
              <minus/>
              <cn cellml:units="dimensionless">1.0</cn>
              <ci>CaMKt</ci>
            </apply>
          </apply>
          <apply>
            <plus/>
            <cn cellml:units="dimensionless">1.0</cn>
            <apply>
              <divide/>
              <ci>KmCaM</ci>
              <ci>cass</ci>
            </apply>
          </apply>
        </apply>
      </apply>
      <apply>
        <eq/>
        <apply>
          <diff/>
          <bvar>
            <ci>t</ci>
          </bvar>
          <ci>CaMKt</ci>
        </apply>
        <ci>diff_CaMKt</ci>
      </apply>
      <apply>
        <eq/>
        <ci>ECl</ci>
        <apply>
          <times/>
          <apply>
            <divide/>
            <apply>
              <times/>
              <ci>R</ci>
              <ci>T</ci>
            </apply>
            <ci>F</ci>
          </apply>
          <apply>
            <ln/>
            <apply>
              <divide/>
              <ci>cli</ci>
              <ci>clo</ci>
            </apply>
          </apply>
        </apply>
      </apply>
      <apply>
        <eq/>
        <ci>EK</ci>
        <apply>
          <times/>
          <apply>
            <divide/>
            <apply>
              <times/>
              <ci>R</ci>
              <ci>T</ci>
            </apply>
            <ci>F</ci>
          </apply>
          <apply>
            <ln/>
            <apply>
              <divide/>
              <ci>ko</ci>
              <ci>ki</ci>
            </apply>
          </apply>
        </apply>
      </apply>
      <apply>
        <eq/>
        <ci>EKs</ci>
        <apply>
          <times/>
          <apply>
            <divide/>
            <apply>
              <times/>
              <ci>R</ci>
              <ci>T</ci>
            </apply>
            <ci>F</ci>
          </apply>
          <apply>
            <ln/>
            <apply>
              <divide/>
              <apply>
                <plus/>
                <ci>ko</ci>
                <apply>
                  <times/>
                  <ci>PKNa</ci>
                  <ci>nao</ci>
                </apply>
              </apply>
              <apply>
                <plus/>
                <ci>ki</ci>
                <apply>
                  <times/>
                  <ci>PKNa</ci>
                  <ci>nai</ci>
                </apply>
              </apply>
            </apply>
          </apply>
        </apply>
      </apply>
      <apply>
        <eq/>
        <ci>ENa</ci>
        <apply>
          <times/>
          <apply>
            <divide/>
            <apply>
              <times/>
              <ci>R</ci>
              <ci>T</ci>
            </apply>
            <ci>F</ci>
          </apply>
          <apply>
            <ln/>
            <apply>
              <divide/>
              <ci>nao</ci>
              <ci>nai</ci>
            </apply>
          </apply>
        </apply>
      </apply>
      <apply>
        <eq/>
        <ci>diff_CaMKt</ci>
        <apply>
          <minus/>
          <apply>
            <times/>
            <apply>
              <times/>
              <ci>aCaMK</ci>
              <ci>CaMKb</ci>
            </apply>
            <apply>
              <plus/>
              <ci>CaMKb</ci>
              <ci>CaMKt</ci>
            </apply>
          </apply>
          <apply>
            <times/>
            <ci>bCaMK</ci>
            <ci>CaMKt</ci>
          </apply>
        </apply>
      </apply>
      <apply>
        <eq/>
        <ci>vffrt</ci>
        <apply>
          <divide/>
          <apply>
            <times/>
            <apply>
              <times/>
              <ci>v</ci>
              <ci>F</ci>
            </apply>
            <ci>F</ci>
          </apply>
          <apply>
            <times/>
            <ci>R</ci>
            <ci>T</ci>
          </apply>
        </apply>
      </apply>
      <apply>
        <eq/>
        <ci>vfrt</ci>
        <apply>
          <divide/>
          <apply>
            <times/>
            <ci>v</ci>
            <ci>F</ci>
          </apply>
          <apply>
            <times/>
            <ci>R</ci>
            <ci>T</ci>
          </apply>
        </apply>
      </apply>
    </math>
  </component>
  <component name="ICaL">
    <variable name="CaMK_f" units="dimensionless" public_interface="in"/>
    <variable name="F" units="dimensionless" public_interface="in"/>
    <variable name="ICaK" units="dimensionless" public_interface="out"/>
    <variable name="ICaL" units="dimensionless" public_interface="out"/>
    <variable name="ICaNa" units="dimensionless" public_interface="out"/>
    <variable name="PCa" units="dimensionless" initial_value="0.0002"/>
    <variable name="PCaK" units="dimensionless"/>
    <variable name="PCaNa" units="dimensionless"/>
    <variable name="PhiCaK" units="dimensionless"/>
    <variable name="PhiCaL" units="dimensionless"/>
    <variable name="PhiCaNa" units="dimensionless"/>
    <variable name="R" units="dimensionless" public_interface="in"/>
    <variable name="T" units="dimensionless" public_interface="in"/>
    <variable name="cao" units="dimensionless" public_interface="in"/>
    <variable name="cass" units="dimensionless" public_interface="in"/>
    <variable name="d" units="dimensionless" initial_value="4.42e-07"/>
    <variable name="d_inf" units="dimensionless"/>
    <variable name="f" units="dimensionless"/>
    <variable name="f_inf" units="dimensionless"/>
    <variable name="fca" units="dimensionless" initial_value="0.988"/>
    <variable name="fca_inf" units="dimensionless"/>
    <variable name="ff" units="dimensionless" initial_value="0.0"/>
    <variable name="ff_inf" units="dimensionless"/>
    <variable name="fs" units="dimensionless" initial_value="0.0"/>
    <variable name="fs_inf" units="dimensionless"/>
    <variable name="ko" units="dimensionless" public_interface="in"/>
    <variable name="kss" units="dimensionless" public_interface="in"/>
    <variable name="nao" units="dimensionless" public_interface="in"/>
    <variable name="nass" units="dimensionless" public_interface="in"/>
    <variable name="t" units="dimensionless" public_interface="in"/>
    <variable name="tau_d" units="dimensionless"/>
    <variable name="tau_fca" units="dimensionless"/>
    <variable name="tau_ff" units="dimensionless"/>
    <variable name="tau_fs" units="dimensionless"/>
    <variable name="v" units="dimensionless" public_interface="in"/>
    <variable name="vfrt" units="dimensionless" public_interface="in"/>
    <variable name="vhalf_d" units="dimensionless" initial_value="3.4"/>
    <variable name="vhalff" units="dimensionless"/>
    <variable name="zca" units="dimensionless" public_interface="out" initial_value="2.0"/>
    <math xmlns="http://www.w3.org/1998/Math/MathML">
      <apply>
        <eq/>
        <ci>ICaK</ci>
        <apply>
          <times/>
          <apply>
            <times/>
            <apply>
              <times/>
              <apply>
                <times/>
                <ci>PCaK</ci>
                <ci>PhiCaK</ci>
              </apply>
              <ci>d</ci>
            </apply>
            <ci>f</ci>
          </apply>
          <ci>fca</ci>
        </apply>
      </apply>
      <apply>
        <eq/>
        <ci>ICaL</ci>
        <apply>
          <times/>
          <apply>
            <times/>
            <apply>
              <times/>
              <apply>
                <times/>
                <ci>PCa</ci>
                <ci>PhiCaL</ci>
              </apply>
              <ci>d</ci>
            </apply>
            <ci>f</ci>
          </apply>
          <ci>fca</ci>
        </apply>
      </apply>
      <apply>
        <eq/>
        <ci>ICaNa</ci>
        <apply>
          <times/>
          <apply>
            <times/>
            <apply>
              <times/>
              <apply>
                <times/>
                <ci>PCaNa</ci>
                <ci>PhiCaNa</ci>
              </apply>
              <ci>d</ci>
            </apply>
            <ci>f</ci>
          </apply>
          <ci>fca</ci>
        </apply>
      </apply>
      <apply>
        <eq/>
        <ci>PCaK</ci>
        <apply>
          <times/>
          <cn cellml:units="dimensionless">0.0003574</cn>
          <ci>PCa</ci>
        </apply>
      </apply>
      <apply>
        <eq/>
        <ci>PCaNa</ci>
        <apply>
          <times/>
          <cn cellml:units="dimensionless">0.00125</cn>
          <ci>PCa</ci>
        </apply>
      </apply>
      <apply>
        <eq/>
        <ci>PhiCaK</ci>
        <apply>
          <times/>
          <apply>
            <times/>
            <ci>F</ci>
            <apply>
              <minus/>
              <apply>
                <times/>
                <apply>
                  <times/>
                  <cn cellml:units="dimensionless">0.75</cn>
                  <ci>kss</ci>
                </apply>
                <apply>
                  <exp/>
                  <ci>vfrt</ci>
                </apply>
              </apply>
              <apply>
                <times/>
                <cn cellml:units="dimensionless">0.75</cn>
                <ci>ko</ci>
              </apply>
            </apply>
          </apply>
          <piecewise>
            <piece>
              <cn cellml:units="dimensionless">1.0</cn>
              <apply>
                <eq/>
                <ci>v</ci>
                <cn cellml:units="dimensionless">0.0</cn>
              </apply>
            </piece>
            <otherwise>
              <apply>
                <divide/>
                <ci>vfrt</ci>
                <apply>
                  <minus/>
                  <apply>
                    <exp/>
                    <ci>vfrt</ci>
                  </apply>
                  <cn cellml:units="dimensionless">1.0</cn>
                </apply>
              </apply>
            </otherwise>
          </piecewise>
        </apply>
      </apply>
      <apply>
        <eq/>
        <ci>PhiCaL</ci>
        <apply>
          <times/>
          <apply>
            <times/>
            <apply>
              <times/>
              <cn cellml:units="dimensionless">2.0</cn>
              <ci>F</ci>
            </apply>
            <apply>
              <minus/>
              <apply>
                <times/>
                <ci>cass</ci>
                <apply>
                  <exp/>
                  <apply>
                    <times/>
                    <cn cellml:units="dimensionless">2.0</cn>
                    <apply>
                      <divide/>
                      <apply>
                        <times/>
                        <ci>v</ci>
                        <ci>F</ci>
                      </apply>
                      <apply>
                        <times/>
                        <ci>R</ci>
                        <ci>T</ci>
                      </apply>
                    </apply>
                  </apply>
                </apply>
              </apply>
              <apply>
                <times/>
                <cn cellml:units="dimensionless">0.341</cn>
                <ci>cao</ci>
              </apply>
            </apply>
          </apply>
          <piecewise>
            <piece>
              <cn cellml:units="dimensionless">1.0</cn>
              <apply>
                <eq/>
                <ci>v</ci>
                <cn cellml:units="dimensionless">0.0</cn>
              </apply>
            </piece>
            <otherwise>
              <apply>
                <divide/>
                <apply>
                  <times/>
                  <cn cellml:units="dimensionless">2.0</cn>
                  <ci>vfrt</ci>
                </apply>
                <apply>
                  <minus/>
                  <apply>
                    <exp/>
                    <apply>
                      <times/>
                      <cn cellml:units="dimensionless">2.0</cn>
                      <ci>vfrt</ci>
                    </apply>
                  </apply>
                  <cn cellml:units="dimensionless">1.0</cn>
                </apply>
              </apply>
            </otherwise>
          </piecewise>
        </apply>
      </apply>
      <apply>
        <eq/>
        <ci>PhiCaNa</ci>
        <apply>
          <times/>
          <apply>
            <times/>
            <ci>F</ci>
            <apply>
              <minus/>
              <apply>
                <times/>
                <apply>
                  <times/>
                  <cn cellml:units="dimensionless">0.75</cn>
                  <ci>nass</ci>
                </apply>
                <apply>
                  <exp/>
                  <ci>vfrt</ci>
                </apply>
              </apply>
              <apply>
                <times/>
                <cn cellml:units="dimensionless">0.75</cn>
                <ci>nao</ci>
              </apply>
            </apply>
          </apply>
          <piecewise>
            <piece>
              <cn cellml:units="dimensionless">1.0</cn>
              <apply>
                <eq/>
                <ci>v</ci>
                <cn cellml:units="dimensionless">0.0</cn>
              </apply>
            </piece>
            <otherwise>
              <apply>
                <divide/>
                <ci>vfrt</ci>
                <apply>
                  <minus/>
                  <apply>
                    <exp/>
                    <ci>vfrt</ci>
                  </apply>
                  <cn cellml:units="dimensionless">1.0</cn>
                </apply>
              </apply>
            </otherwise>
          </piecewise>
        </apply>
      </apply>
      <apply>
        <eq/>
        <apply>
          <diff/>
          <bvar>
            <ci>t</ci>
          </bvar>
          <ci>d</ci>
        </apply>
        <apply>
          <divide/>
          <apply>
            <minus/>
            <ci>d_inf</ci>
            <ci>d</ci>
          </apply>
          <ci>tau_d</ci>
        </apply>
      </apply>
      <apply>
        <eq/>
        <ci>d_inf</ci>
        <apply>
          <divide/>
          <cn cellml:units="dimensionless">1.0</cn>
          <apply>
            <plus/>
            <cn cellml:units="dimensionless">1.0</cn>
            <apply>
              <exp/>
              <apply>
                <divide/>
                <apply>
                  <minus/>
                  <apply>
                    <minus/>
                    <ci>v</ci>
                    <ci>vhalf_d</ci>
                  </apply>
                </apply>
                <cn cellml:units="dimensionless">6.2</cn>
              </apply>
            </apply>
          </apply>
        </apply>
      </apply>
      <apply>
        <eq/>
        <ci>f</ci>
        <apply>
          <times/>
          <ci>ff</ci>
          <ci>fs</ci>
        </apply>
      </apply>
      <apply>
        <eq/>
        <ci>f_inf</ci>
        <apply>
          <plus/>
          <apply>
            <divide/>
            <cn cellml:units="dimensionless">1.0</cn>
            <apply>
              <plus/>
              <cn cellml:units="dimensionless">1.0</cn>
              <apply>
                <exp/>
                <apply>
                  <divide/>
                  <apply>
                    <minus/>
                    <ci>v</ci>
                    <ci>vhalff</ci>
                  </apply>
                  <cn cellml:units="dimensionless">4.9</cn>
                </apply>
              </apply>
            </apply>
          </apply>
          <apply>
            <divide/>
            <cn cellml:units="dimensionless">0.35</cn>
            <apply>
              <plus/>
              <cn cellml:units="dimensionless">1.0</cn>
              <apply>
                <exp/>
                <apply>
                  <divide/>
                  <apply>
                    <minus/>
                    <cn cellml:units="dimensionless">45.0</cn>
                    <ci>v</ci>
                  </apply>
                  <cn cellml:units="dimensionless">20.0</cn>
                </apply>
              </apply>
            </apply>
          </apply>
        </apply>
      </apply>
      <apply>
        <eq/>
        <apply>
          <diff/>
          <bvar>
            <ci>t</ci>
          </bvar>
          <ci>fca</ci>
        </apply>
        <apply>
          <divide/>
          <apply>
            <minus/>
            <ci>fca_inf</ci>
            <ci>fca</ci>
          </apply>
          <ci>tau_fca</ci>
        </apply>
      </apply>
      <apply>
        <eq/>
        <ci>fca_inf</ci>
        <apply>
          <plus/>
          <apply>
            <plus/>
            <apply>
              <divide/>
              <cn cellml:units="dimensionless">0.3</cn>
              <apply>
                <minus/>
                <cn cellml:units="dimensionless">1.0</cn>
                <piecewise>
                  <piece>
                    <cn cellml:units="dimensionless">0.0</cn>
                    <apply>
                      <gt/>
                      <ci>ICaL</ci>
                      <cn cellml:units="dimensionless">0.0</cn>
                    </apply>
                  </piece>
                  <otherwise>
                    <apply>
                      <divide/>
                      <ci>ICaL</ci>
                      <cn cellml:units="dimensionless">0.05</cn>
                    </apply>
                  </otherwise>
                </piecewise>
              </apply>
            </apply>
            <apply>
              <divide/>
              <cn cellml:units="dimensionless">0.55</cn>
              <apply>
                <plus/>
                <cn cellml:units="dimensionless">1.0</cn>
                <apply>
                  <divide/>
                  <ci>cass</ci>
                  <cn cellml:units="dimensionless">0.003</cn>
                </apply>
              </apply>
            </apply>
          </apply>
          <cn cellml:units="dimensionless">0.15</cn>
        </apply>
      </apply>
      <apply>
        <eq/>
        <apply>
          <diff/>
          <bvar>
            <ci>t</ci>
          </bvar>
          <ci>ff</ci>
        </apply>
        <apply>
          <divide/>
          <apply>
            <minus/>
            <ci>ff_inf</ci>
            <ci>ff</ci>
          </apply>
          <ci>tau_ff</ci>
        </apply>
      </apply>
      <apply>
        <eq/>
        <ci>ff_inf</ci>
        <ci>f_inf</ci>
      </apply>
      <apply>
        <eq/>
        <apply>
          <diff/>
          <bvar>
            <ci>t</ci>
          </bvar>
          <ci>fs</ci>
        </apply>
        <apply>
          <divide/>
          <apply>
            <minus/>
            <ci>fs_inf</ci>
            <ci>fs</ci>
          </apply>
          <ci>tau_fs</ci>
        </apply>
      </apply>
      <apply>
        <eq/>
        <ci>fs_inf</ci>
        <ci>f_inf</ci>
      </apply>
      <apply>
        <eq/>
        <ci>tau_d</ci>
        <apply>
          <plus/>
          <cn cellml:units="dimensionless">0.6</cn>
          <apply>
            <divide/>
            <cn cellml:units="dimensionless">1.0</cn>
            <apply>
              <plus/>
              <apply>
                <exp/>
                <apply>
                  <times/>
                  <apply>
                    <minus/>
                    <cn cellml:units="dimensionless">0.05</cn>
                  </apply>
                  <apply>
                    <plus/>
                    <ci>v</ci>
                    <cn cellml:units="dimensionless">6.0</cn>
                  </apply>
                </apply>
              </apply>
              <apply>
                <exp/>
                <apply>
                  <times/>
                  <cn cellml:units="dimensionless">0.09</cn>
                  <apply>
                    <plus/>
                    <ci>v</ci>
                    <cn cellml:units="dimensionless">14.0</cn>
                  </apply>
                </apply>
              </apply>
            </apply>
          </apply>
        </apply>
      </apply>
      <apply>
        <eq/>
        <ci>tau_fca</ci>
        <apply>
          <plus/>
          <apply>
            <plus/>
            <apply>
              <times/>
              <cn cellml:units="dimensionless">10.0</cn>
              <ci>CaMK_f</ci>
            </apply>
            <cn cellml:units="dimensionless">0.5</cn>
          </apply>
          <apply>
            <divide/>
            <cn cellml:units="dimensionless">1.0</cn>
            <apply>
              <plus/>
              <cn cellml:units="dimensionless">1.0</cn>
              <apply>
                <divide/>
                <ci>cass</ci>
                <cn cellml:units="dimensionless">0.003</cn>
              </apply>
            </apply>
          </apply>
        </apply>
      </apply>
      <apply>
        <eq/>
        <ci>tau_ff</ci>
        <apply>
          <plus/>
          <cn cellml:units="dimensionless">7.0</cn>
          <apply>
            <divide/>
            <cn cellml:units="dimensionless">1.0</cn>
            <apply>
              <plus/>
              <apply>
                <times/>
                <cn cellml:units="dimensionless">0.0045</cn>
                <apply>
                  <exp/>
                  <apply>
                    <divide/>
                    <apply>
                      <minus/>
                      <apply>
                        <plus/>
                        <ci>v</ci>
                        <cn cellml:units="dimensionless">20.0</cn>
                      </apply>
                    </apply>
                    <cn cellml:units="dimensionless">10.0</cn>
                  </apply>
                </apply>
              </apply>
              <apply>
                <times/>
                <cn cellml:units="dimensionless">0.0045</cn>
                <apply>
                  <exp/>
                  <apply>
                    <divide/>
                    <apply>
                      <plus/>
                      <ci>v</ci>
                      <cn cellml:units="dimensionless">20.0</cn>
                    </apply>
                    <cn cellml:units="dimensionless">10.0</cn>
                  </apply>
                </apply>
              </apply>
            </apply>
          </apply>
        </apply>
      </apply>
      <apply>
        <eq/>
        <ci>tau_fs</ci>
        <apply>
          <plus/>
          <cn cellml:units="dimensionless">70.0</cn>
          <apply>
            <divide/>
            <cn cellml:units="dimensionless">1.0</cn>
            <apply>
              <plus/>
              <apply>
                <times/>
                <cn cellml:units="dimensionless">3.5e-05</cn>
                <apply>
                  <exp/>
                  <apply>
                    <divide/>
                    <apply>
                      <minus/>
                      <apply>
                        <plus/>
                        <ci>v</ci>
                        <cn cellml:units="dimensionless">5.0</cn>
                      </apply>
                    </apply>
                    <cn cellml:units="dimensionless">4.0</cn>
                  </apply>
                </apply>
              </apply>
              <apply>
                <times/>
                <cn cellml:units="dimensionless">3.5e-05</cn>
                <apply>
                  <exp/>
                  <apply>
                    <divide/>
                    <apply>
                      <plus/>
                      <ci>v</ci>
                      <cn cellml:units="dimensionless">5.0</cn>
                    </apply>
                    <cn cellml:units="dimensionless">6.0</cn>
                  </apply>
                </apply>
              </apply>
            </apply>
          </apply>
        </apply>
      </apply>
      <apply>
        <eq/>
        <ci>vhalff</ci>
        <apply>
          <minus/>
          <cn cellml:units="dimensionless">22.9</cn>
        </apply>
      </apply>
    </math>
  </component>
  <component name="ICab">
    <variable name="F" units="dimensionless" public_interface="in"/>
    <variable name="ICab" units="dimensionless" public_interface="out"/>
    <variable name="PCab" units="dimensionless"/>
    <variable name="cai" units="dimensionless" public_interface="in"/>
    <variable name="cao" units="dimensionless" public_interface="in"/>
    <variable name="v" units="dimensionless" public_interface="in"/>
    <variable name="vfrt" units="dimensionless" public_interface="in"/>
    <math xmlns="http://www.w3.org/1998/Math/MathML">
      <apply>
        <eq/>
        <ci>ICab</ci>
        <apply>
          <times/>
          <apply>
            <times/>
            <apply>
              <times/>
              <apply>
                <times/>
                <ci>PCab</ci>
                <cn cellml:units="dimensionless">2.0</cn>
              </apply>
              <ci>F</ci>
            </apply>
            <apply>
              <minus/>
              <apply>
                <times/>
                <ci>cai</ci>
                <apply>
                  <exp/>
                  <apply>
                    <times/>
                    <cn cellml:units="dimensionless">2.0</cn>
                    <ci>vfrt</ci>
                  </apply>
                </apply>
              </apply>
              <apply>
                <times/>
                <cn cellml:units="dimensionless">0.341</cn>
                <ci>cao</ci>
              </apply>
            </apply>
          </apply>
          <piecewise>
            <piece>
              <cn cellml:units="dimensionless">1.0</cn>
              <apply>
                <eq/>
                <ci>v</ci>
                <cn cellml:units="dimensionless">0.0</cn>
              </apply>
            </piece>
            <otherwise>
              <apply>
                <divide/>
                <apply>
                  <times/>
                  <cn cellml:units="dimensionless">2.0</cn>
                  <ci>vfrt</ci>
                </apply>
                <apply>
                  <minus/>
                  <apply>
                    <exp/>
                    <apply>
                      <times/>
                      <cn cellml:units="dimensionless">2.0</cn>
                      <ci>vfrt</ci>
                    </apply>
                  </apply>
                  <cn cellml:units="dimensionless">1.0</cn>
                </apply>
              </apply>
            </otherwise>
          </piecewise>
        </apply>
      </apply>
      <apply>
        <eq/>
        <ci>PCab</ci>
        <apply>
          <times/>
          <cn cellml:units="dimensionless">1.0</cn>
          <cn cellml:units="dimensionless">2.5e-08</cn>
        </apply>
      </apply>
    </math>
  </component>
  <component name="IK1">
    <variable name="EK" units="dimensionless" public_interface="in"/>
    <variable name="GK1" units="dimensionless"/>
    <variable name="IK1" units="dimensionless" public_interface="out"/>
    <variable name="ko" units="dimensionless" public_interface="in"/>
    <variable name="rk1" units="dimensionless"/>
    <variable name="v" units="dimensionless" public_interface="in"/>
    <math xmlns="http://www.w3.org/1998/Math/MathML">
      <apply>
        <eq/>
        <ci>GK1</ci>
        <apply>
          <times/>
          <cn cellml:units="dimensionless">0.75</cn>
          <cn cellml:units="dimensionless">0.2</cn>
        </apply>
      </apply>
      <apply>
        <eq/>
        <ci>IK1</ci>
        <apply>
          <times/>
          <apply>
            <times/>
            <apply>
              <times/>
              <ci>GK1</ci>
              <apply>
                <root/>
                <apply>
                  <divide/>
                  <ci>ko</ci>
                  <cn cellml:units="dimensionless">5.4</cn>
                </apply>
              </apply>
            </apply>
            <ci>rk1</ci>
          </apply>
          <apply>
            <minus/>
            <ci>v</ci>
            <ci>EK</ci>
          </apply>
        </apply>
      </apply>
      <apply>
        <eq/>
        <ci>rk1</ci>
        <apply>
          <divide/>
          <cn cellml:units="dimensionless">1.0</cn>
          <apply>
            <plus/>
            <cn cellml:units="dimensionless">1.0</cn>
            <apply>
              <exp/>
              <apply>
                <divide/>
                <apply>
                  <minus/>
                  <apply>
                    <plus/>
                    <ci>v</ci>
                    <cn cellml:units="dimensionless">79.3</cn>
                  </apply>
                  <apply>
                    <times/>
                    <cn cellml:units="dimensionless">2.6</cn>
                    <ci>ko</ci>
                  </apply>
                </apply>
                <cn cellml:units="dimensionless">19.6</cn>
              </apply>
            </apply>
          </apply>
        </apply>
      </apply>
    </math>
  </component>
  <component name="IKb">
    <variable name="EK" units="dimensionless" public_interface="in"/>
    <variable name="GKb" units="dimensionless" initial_value="0.003"/>
    <variable name="IKb" units="dimensionless" public_interface="out"/>
    <variable name="v" units="dimensionless" public_interface="in"/>
    <variable name="xkb" units="dimensionless"/>
    <math xmlns="http://www.w3.org/1998/Math/MathML">
      <apply>
        <eq/>
        <ci>IKb</ci>
        <apply>
          <times/>
          <apply>
            <times/>
            <ci>GKb</ci>
            <ci>xkb</ci>
          </apply>
          <apply>
            <minus/>
            <ci>v</ci>
            <ci>EK</ci>
          </apply>
        </apply>
      </apply>
      <apply>
        <eq/>
        <ci>xkb</ci>
        <apply>
          <divide/>
          <cn cellml:units="dimensionless">1.0</cn>
          <apply>
            <plus/>
            <cn cellml:units="dimensionless">1.0</cn>
            <apply>
              <exp/>
              <apply>
                <divide/>
                <apply>
                  <minus/>
                  <apply>
                    <minus/>
                    <ci>v</ci>
                    <cn cellml:units="dimensionless">14.48</cn>
                  </apply>
                </apply>
                <cn cellml:units="dimensionless">18.34</cn>
              </apply>
            </apply>
          </apply>
        </apply>
      </apply>
    </math>
  </component>
  <component name="IKr">
    <variable name="EK" units="dimensionless" public_interface="in"/>
    <variable name="GKr" units="dimensionless"/>
    <variable name="IKr" units="dimensionless" public_interface="out"/>
    <variable name="ko" units="dimensionless" public_interface="in"/>
    <variable name="rkr" units="dimensionless"/>
    <variable name="t" units="dimensionless" public_interface="in"/>
    <variable name="tau_xr" units="dimensionless"/>
    <variable name="v" units="dimensionless" public_interface="in"/>
    <variable name="xr" units="dimensionless" initial_value="0.153"/>
    <variable name="xr_inf" units="dimensionless"/>
    <math xmlns="http://www.w3.org/1998/Math/MathML">
      <apply>
        <eq/>
        <ci>GKr</ci>
        <apply>
          <times/>
          <cn cellml:units="dimensionless">0.5</cn>
          <cn cellml:units="dimensionless">0.015</cn>
        </apply>
      </apply>
      <apply>
        <eq/>
        <ci>IKr</ci>
        <apply>
          <times/>
          <apply>
            <times/>
            <apply>
              <times/>
              <apply>
                <times/>
                <ci>GKr</ci>
                <apply>
                  <root/>
                  <apply>
                    <divide/>
                    <ci>ko</ci>
                    <cn cellml:units="dimensionless">5.4</cn>
                  </apply>
                </apply>
              </apply>
              <ci>xr</ci>
            </apply>
            <ci>rkr</ci>
          </apply>
          <apply>
            <minus/>
            <ci>v</ci>
            <ci>EK</ci>
          </apply>
        </apply>
      </apply>
      <apply>
        <eq/>
        <ci>rkr</ci>
        <apply>
          <divide/>
          <cn cellml:units="dimensionless">1.0</cn>
          <apply>
            <plus/>
            <cn cellml:units="dimensionless">1.0</cn>
            <apply>
              <exp/>
              <apply>
                <divide/>
                <apply>
                  <plus/>
                  <ci>v</ci>
                  <cn cellml:units="dimensionless">22.0</cn>
                </apply>
                <cn cellml:units="dimensionless">15.0</cn>
              </apply>
            </apply>
          </apply>
        </apply>
      </apply>
      <apply>
        <eq/>
        <ci>tau_xr</ci>
        <apply>
          <plus/>
          <cn cellml:units="dimensionless">12.98</cn>
          <apply>
            <divide/>
            <cn cellml:units="dimensionless">1.0</cn>
            <apply>
              <plus/>
              <apply>
                <times/>
                <cn cellml:units="dimensionless">0.3652</cn>
                <apply>
                  <exp/>
                  <apply>
                    <divide/>
                    <apply>
                      <minus/>
                      <ci>v</ci>
                      <cn cellml:units="dimensionless">31.66</cn>
                    </apply>
                    <cn cellml:units="dimensionless">3.869</cn>
                  </apply>
                </apply>
              </apply>
              <apply>
                <times/>
                <cn cellml:units="dimensionless">4.123e-05</cn>
                <apply>
                  <exp/>
                  <apply>
                    <divide/>
                    <apply>
                      <minus/>
                      <apply>
                        <minus/>
                        <ci>v</ci>
                        <cn cellml:units="dimensionless">47.78</cn>
                      </apply>
                    </apply>
                    <cn cellml:units="dimensionless">20.38</cn>
                  </apply>
                </apply>
              </apply>
            </apply>
          </apply>
        </apply>
      </apply>
      <apply>
        <eq/>
        <apply>
          <diff/>
          <bvar>
            <ci>t</ci>
          </bvar>
          <ci>xr</ci>
        </apply>
        <apply>
          <divide/>
          <apply>
            <minus/>
            <ci>xr_inf</ci>
            <ci>xr</ci>
          </apply>
          <ci>tau_xr</ci>
        </apply>
      </apply>
      <apply>
        <eq/>
        <ci>xr_inf</ci>
        <apply>
          <divide/>
          <cn cellml:units="dimensionless">1.0</cn>
          <apply>
            <plus/>
            <cn cellml:units="dimensionless">1.0</cn>
            <apply>
              <exp/>
              <apply>
                <divide/>
                <apply>
                  <minus/>
                  <apply>
                    <plus/>
                    <ci>v</ci>
                    <cn cellml:units="dimensionless">56.8</cn>
                  </apply>
                </apply>
                <cn cellml:units="dimensionless">17.8</cn>
              </apply>
            </apply>
          </apply>
        </apply>
      </apply>
    </math>
  </component>
  <component name="IKs">
    <variable name="EKs" units="dimensionless" public_interface="in"/>
    <variable name="GKs" units="dimensionless" initial_value="0.021"/>
    <variable name="IKs" units="dimensionless" public_interface="out"/>
    <variable name="KsCa" units="dimensionless"/>
    <variable name="cai" units="dimensionless" public_interface="in"/>
    <variable name="t" units="dimensionless" public_interface="in"/>
    <variable name="tau_xs1" units="dimensionless"/>
    <variable name="tau_xs2" units="dimensionless"/>
    <variable name="v" units="dimensionless" public_interface="in"/>
    <variable name="xs1" units="dimensionless" initial_value="0.054"/>
    <variable name="xs1_inf" units="dimensionless"/>
    <variable name="xs2" units="dimensionless" initial_value="0.046"/>
    <variable name="xs2_inf" units="dimensionless"/>
    <math xmlns="http://www.w3.org/1998/Math/MathML">
      <apply>
        <eq/>
        <ci>IKs</ci>
        <apply>
          <times/>
          <apply>
            <times/>
            <apply>
              <times/>
              <apply>
                <times/>
                <ci>GKs</ci>
                <ci>KsCa</ci>
              </apply>
              <ci>xs1</ci>
            </apply>
            <ci>xs2</ci>
          </apply>
          <apply>
            <minus/>
            <ci>v</ci>
            <ci>EKs</ci>
          </apply>
        </apply>
      </apply>
      <apply>
        <eq/>
        <ci>KsCa</ci>
        <apply>
          <plus/>
          <cn cellml:units="dimensionless">1.0</cn>
          <apply>
            <divide/>
            <cn cellml:units="dimensionless">0.6</cn>
            <apply>
              <plus/>
              <cn cellml:units="dimensionless">1.0</cn>
              <apply>
                <power/>
                <apply>
                  <divide/>
                  <cn cellml:units="dimensionless">3.8e-05</cn>
                  <ci>cai</ci>
                </apply>
                <cn cellml:units="dimensionless">1.4</cn>
              </apply>
            </apply>
          </apply>
        </apply>
      </apply>
      <apply>
        <eq/>
        <ci>tau_xs1</ci>
        <apply>
          <plus/>
          <cn cellml:units="dimensionless">300.0</cn>
          <apply>
            <divide/>
            <cn cellml:units="dimensionless">1.0</cn>
            <apply>
              <plus/>
              <apply>
                <times/>
                <cn cellml:units="dimensionless">1e-06</cn>
                <apply>
                  <exp/>
                  <apply>
                    <divide/>
                    <apply>
                      <plus/>
                      <ci>v</ci>
                      <cn cellml:units="dimensionless">50.0</cn>
                    </apply>
                    <cn cellml:units="dimensionless">20.0</cn>
                  </apply>
                </apply>
              </apply>
              <apply>
                <times/>
                <cn cellml:units="dimensionless">0.04</cn>
                <apply>
                  <exp/>
                  <apply>
                    <divide/>
                    <apply>
                      <minus/>
                      <apply>
                        <plus/>
                        <ci>v</ci>
                        <cn cellml:units="dimensionless">50.0</cn>
                      </apply>
                    </apply>
                    <cn cellml:units="dimensionless">20.0</cn>
                  </apply>
                </apply>
              </apply>
            </apply>
          </apply>
        </apply>
      </apply>
      <apply>
        <eq/>
        <ci>tau_xs2</ci>
        <apply>
          <divide/>
          <cn cellml:units="dimensionless">1.0</cn>
          <apply>
            <plus/>
            <apply>
              <times/>
              <cn cellml:units="dimensionless">0.01</cn>
              <apply>
                <exp/>
                <apply>
                  <divide/>
                  <apply>
                    <minus/>
                    <ci>v</ci>
                    <cn cellml:units="dimensionless">50.0</cn>
                  </apply>
                  <cn cellml:units="dimensionless">20.0</cn>
                </apply>
              </apply>
            </apply>
            <apply>
              <times/>
              <cn cellml:units="dimensionless">0.0193</cn>
              <apply>
                <exp/>
                <apply>
                  <divide/>
                  <apply>
                    <minus/>
                    <apply>
                      <plus/>
                      <ci>v</ci>
                      <cn cellml:units="dimensionless">66.54</cn>
                    </apply>
                  </apply>
                  <cn cellml:units="dimensionless">31.0</cn>
                </apply>
              </apply>
            </apply>
          </apply>
        </apply>
      </apply>
      <apply>
        <eq/>
        <apply>
          <diff/>
          <bvar>
            <ci>t</ci>
          </bvar>
          <ci>xs1</ci>
        </apply>
        <apply>
          <divide/>
          <apply>
            <minus/>
            <ci>xs1_inf</ci>
            <ci>xs1</ci>
          </apply>
          <ci>tau_xs1</ci>
        </apply>
      </apply>
      <apply>
        <eq/>
        <ci>xs1_inf</ci>
        <apply>
          <divide/>
          <cn cellml:units="dimensionless">1.0</cn>
          <apply>
            <plus/>
            <cn cellml:units="dimensionless">1.0</cn>
            <apply>
              <exp/>
              <apply>
                <divide/>
                <apply>
                  <minus/>
                  <apply>
                    <minus/>
                    <ci>v</ci>
                    <cn cellml:units="dimensionless">25.1</cn>
                  </apply>
                </apply>
                <cn cellml:units="dimensionless">37.1</cn>
              </apply>
            </apply>
          </apply>
        </apply>
      </apply>
      <apply>
        <eq/>
        <apply>
          <diff/>
          <bvar>
            <ci>t</ci>
          </bvar>
          <ci>xs2</ci>
        </apply>
        <apply>
          <divide/>
          <apply>
            <minus/>
            <ci>xs2_inf</ci>
            <ci>xs2</ci>
          </apply>
          <ci>tau_xs2</ci>
        </apply>
      </apply>
      <apply>
        <eq/>
        <ci>xs2_inf</ci>
        <ci>xs1_inf</ci>
      </apply>
    </math>
  </component>
  <component name="INaCa_i">
    <variable name="E1" units="dimensionless"/>
    <variable name="E2" units="dimensionless"/>
    <variable name="E3" units="dimensionless"/>
    <variable name="E4" units="dimensionless"/>
    <variable name="F" units="dimensionless" public_interface="in"/>
    <variable name="Gncx" units="dimensionless" public_interface="out"/>
    <variable name="INaCa_i" units="dimensionless" public_interface="out"/>
    <variable name="JncxCa" units="dimensionless"/>
    <variable name="JncxNa" units="dimensionless"/>
    <variable name="KmCaAct" units="dimensionless" public_interface="out" initial_value="0.00015"/>
    <variable name="R" units="dimensionless" public_interface="in"/>
    <variable name="T" units="dimensionless" public_interface="in"/>
    <variable name="allo" units="dimensionless"/>
    <variable name="cai" units="dimensionless" public_interface="in"/>
    <variable name="cao" units="dimensionless" public_interface="in"/>
    <variable name="h1" units="dimensionless"/>
    <variable name="h10" units="dimensionless"/>
    <variable name="h11" units="dimensionless"/>
    <variable name="h12" units="dimensionless"/>
    <variable name="h2" units="dimensionless"/>
    <variable name="h3" units="dimensionless"/>
    <variable name="h4" units="dimensionless"/>
    <variable name="h5" units="dimensionless"/>
    <variable name="h6" units="dimensionless"/>
    <variable name="h7" units="dimensionless"/>
    <variable name="h8" units="dimensionless"/>
    <variable name="h9" units="dimensionless"/>
    <variable name="hca" units="dimensionless" public_interface="out"/>
    <variable name="hna" units="dimensionless" public_interface="out"/>
    <variable name="k1" units="dimensionless"/>
    <variable name="k2" units="dimensionless"/>
    <variable name="k3" units="dimensionless"/>
    <variable name="k3p" units="dimensionless"/>
    <variable name="k3pp" units="dimensionless"/>
    <variable name="k4" units="dimensionless"/>
    <variable name="k4p" units="dimensionless"/>
    <variable name="k4pp" units="dimensionless"/>
    <variable name="k5" units="dimensionless"/>
    <variable name="k6" units="dimensionless"/>
    <variable name="k7" units="dimensionless"/>
    <variable name="k8" units="dimensionless"/>
    <variable name="kasymm" units="dimensionless" public_interface="out" initial_value="12.5"/>
    <variable name="kcaoff" units="dimensionless" public_interface="out" initial_value="5000.0"/>
    <variable name="kcaon" units="dimensionless" public_interface="out" initial_value="1500000.0"/>
    <variable name="kna1" units="dimensionless" public_interface="out" initial_value="15.0"/>
    <variable name="kna2" units="dimensionless" public_interface="out" initial_value="5.0"/>
    <variable name="kna3" units="dimensionless" public_interface="out" initial_value="88.12"/>
    <variable name="nai" units="dimensionless" public_interface="in"/>
    <variable name="nao" units="dimensionless" public_interface="in"/>
    <variable name="qca" units="dimensionless" initial_value="0.167"/>
    <variable name="qna" units="dimensionless" initial_value="0.5224"/>
    <variable name="v" units="dimensionless" public_interface="in"/>
    <variable name="wca" units="dimensionless" public_interface="out" initial_value="60000.0"/>
    <variable name="wna" units="dimensionless" public_interface="out" initial_value="60000.0"/>
    <variable name="wnaca" units="dimensionless" public_interface="out" initial_value="5000.0"/>
    <variable name="x1" units="dimensionless"/>
    <variable name="x2" units="dimensionless"/>
    <variable name="x3" units="dimensionless"/>
    <variable name="x4" units="dimensionless"/>
    <variable name="zca" units="dimensionless" public_interface="in"/>
    <variable name="zna" units="dimensionless" public_interface="out" initial_value="1.0"/>
    <math xmlns="http://www.w3.org/1998/Math/MathML">
      <apply>
        <eq/>
        <ci>E1</ci>
        <apply>
          <divide/>
          <ci>x1</ci>
          <apply>
            <plus/>
            <apply>
              <plus/>
              <apply>
                <plus/>
                <ci>x1</ci>
                <ci>x2</ci>
              </apply>
              <ci>x3</ci>
            </apply>
            <ci>x4</ci>
          </apply>
        </apply>
      </apply>
      <apply>
        <eq/>
        <ci>E2</ci>
        <apply>
          <divide/>
          <ci>x2</ci>
          <apply>
            <plus/>
            <apply>
              <plus/>
              <apply>
                <plus/>
                <ci>x1</ci>
                <ci>x2</ci>
              </apply>
              <ci>x3</ci>
            </apply>
            <ci>x4</ci>
          </apply>
        </apply>
      </apply>
      <apply>
        <eq/>
        <ci>E3</ci>
        <apply>
          <divide/>
          <ci>x3</ci>
          <apply>
            <plus/>
            <apply>
              <plus/>
              <apply>
                <plus/>
                <ci>x1</ci>
                <ci>x2</ci>
              </apply>
              <ci>x3</ci>
            </apply>
            <ci>x4</ci>
          </apply>
        </apply>
      </apply>
      <apply>
        <eq/>
        <ci>E4</ci>
        <apply>
          <divide/>
          <ci>x4</ci>
          <apply>
            <plus/>
            <apply>
              <plus/>
              <apply>
                <plus/>
                <ci>x1</ci>
                <ci>x2</ci>
              </apply>
              <ci>x3</ci>
            </apply>
            <ci>x4</ci>
          </apply>
        </apply>
      </apply>
      <apply>
        <eq/>
        <ci>Gncx</ci>
        <apply>
          <times/>
          <cn cellml:units="dimensionless">1.0</cn>
          <cn cellml:units="dimensionless">0.0008</cn>
        </apply>
      </apply>
      <apply>
        <eq/>
        <ci>INaCa_i</ci>
        <apply>
          <times/>
          <apply>
            <times/>
            <apply>
              <times/>
              <cn cellml:units="dimensionless">0.8</cn>
              <ci>Gncx</ci>
            </apply>
            <ci>allo</ci>
          </apply>
          <apply>
            <plus/>
            <apply>
              <times/>
              <ci>zna</ci>
              <ci>JncxNa</ci>
            </apply>
            <apply>
              <times/>
              <ci>zca</ci>
              <ci>JncxCa</ci>
            </apply>
          </apply>
        </apply>
      </apply>
      <apply>
        <eq/>
        <ci>JncxCa</ci>
        <apply>
          <minus/>
          <apply>
            <times/>
            <ci>E2</ci>
            <ci>k2</ci>
          </apply>
          <apply>
            <times/>
            <ci>E1</ci>
            <ci>k1</ci>
          </apply>
        </apply>
      </apply>
      <apply>
        <eq/>
        <ci>JncxNa</ci>
        <apply>
          <minus/>
          <apply>
            <plus/>
            <apply>
              <times/>
              <cn cellml:units="dimensionless">3.0</cn>
              <apply>
                <minus/>
                <apply>
                  <times/>
                  <ci>E4</ci>
                  <ci>k7</ci>
                </apply>
                <apply>
                  <times/>
                  <ci>E1</ci>
                  <ci>k8</ci>
                </apply>
              </apply>
            </apply>
            <apply>
              <times/>
              <ci>E3</ci>
              <ci>k4pp</ci>
            </apply>
          </apply>
          <apply>
            <times/>
            <ci>E2</ci>
            <ci>k3pp</ci>
          </apply>
        </apply>
      </apply>
      <apply>
        <eq/>
        <ci>allo</ci>
        <apply>
          <divide/>
          <cn cellml:units="dimensionless">1.0</cn>
          <apply>
            <plus/>
            <cn cellml:units="dimensionless">1.0</cn>
            <apply>
              <times/>
              <apply>
                <divide/>
                <ci>KmCaAct</ci>
                <ci>cai</ci>
              </apply>
              <apply>
                <divide/>
                <ci>KmCaAct</ci>
                <ci>cai</ci>
              </apply>
            </apply>
          </apply>
        </apply>
      </apply>
      <apply>
        <eq/>
        <ci>h1</ci>
        <apply>
          <plus/>
          <cn cellml:units="dimensionless">1.0</cn>
          <apply>
            <times/>
            <apply>
              <divide/>
              <ci>nai</ci>
              <ci>kna3</ci>
            </apply>
            <apply>
              <plus/>
              <cn cellml:units="dimensionless">1.0</cn>
              <ci>hna</ci>
            </apply>
          </apply>
        </apply>
      </apply>
      <apply>
        <eq/>
        <ci>h10</ci>
        <apply>
          <plus/>
          <apply>
            <plus/>
            <ci>kasymm</ci>
            <cn cellml:units="dimensionless">1.0</cn>
          </apply>
          <apply>
            <times/>
            <apply>
              <divide/>
              <ci>nao</ci>
              <ci>kna1</ci>
            </apply>
            <apply>
              <plus/>
              <cn cellml:units="dimensionless">1.0</cn>
              <apply>
                <divide/>
                <ci>nao</ci>
                <ci>kna2</ci>
              </apply>
            </apply>
          </apply>
        </apply>
      </apply>
      <apply>
        <eq/>
        <ci>h11</ci>
        <apply>
          <divide/>
          <apply>
            <times/>
            <ci>nao</ci>
            <ci>nao</ci>
          </apply>
          <apply>
            <times/>
            <apply>
              <times/>
              <ci>h10</ci>
              <ci>kna1</ci>
            </apply>
            <ci>kna2</ci>
          </apply>
        </apply>
      </apply>
      <apply>
        <eq/>
        <ci>h12</ci>
        <apply>
          <divide/>
          <cn cellml:units="dimensionless">1.0</cn>
          <ci>h10</ci>
        </apply>
      </apply>
      <apply>
        <eq/>
        <ci>h2</ci>
        <apply>
          <divide/>
          <apply>
            <times/>
            <ci>nai</ci>
            <ci>hna</ci>
          </apply>
          <apply>
            <times/>
            <ci>kna3</ci>
            <ci>h1</ci>
          </apply>
        </apply>
      </apply>
      <apply>
        <eq/>
        <ci>h3</ci>
        <apply>
          <divide/>
          <cn cellml:units="dimensionless">1.0</cn>
          <ci>h1</ci>
        </apply>
      </apply>
      <apply>
        <eq/>
        <ci>h4</ci>
        <apply>
          <plus/>
          <cn cellml:units="dimensionless">1.0</cn>
          <apply>
            <times/>
            <apply>
              <divide/>
              <ci>nai</ci>
              <ci>kna1</ci>
            </apply>
            <apply>
              <plus/>
              <cn cellml:units="dimensionless">1.0</cn>
              <apply>
                <divide/>
                <ci>nai</ci>
                <ci>kna2</ci>
              </apply>
            </apply>
          </apply>
        </apply>
      </apply>
      <apply>
        <eq/>
        <ci>h5</ci>
        <apply>
          <divide/>
          <apply>
            <times/>
            <ci>nai</ci>
            <ci>nai</ci>
          </apply>
          <apply>
            <times/>
            <apply>
              <times/>
              <ci>h4</ci>
              <ci>kna1</ci>
            </apply>
            <ci>kna2</ci>
          </apply>
        </apply>
      </apply>
      <apply>
        <eq/>
        <ci>h6</ci>
        <apply>
          <divide/>
          <cn cellml:units="dimensionless">1.0</cn>
          <ci>h4</ci>
        </apply>
      </apply>
      <apply>
        <eq/>
        <ci>h7</ci>
        <apply>
          <plus/>
          <cn cellml:units="dimensionless">1.0</cn>
          <apply>
            <times/>
            <apply>
              <divide/>
              <ci>nao</ci>
              <ci>kna3</ci>
            </apply>
            <apply>
              <plus/>
              <cn cellml:units="dimensionless">1.0</cn>
              <apply>
                <divide/>
                <cn cellml:units="dimensionless">1.0</cn>
                <ci>hna</ci>
              </apply>
            </apply>
          </apply>
        </apply>
      </apply>
      <apply>
        <eq/>
        <ci>h8</ci>
        <apply>
          <divide/>
          <ci>nao</ci>
          <apply>
            <times/>
            <apply>
              <times/>
              <ci>kna3</ci>
              <ci>hna</ci>
            </apply>
            <ci>h7</ci>
          </apply>
        </apply>
      </apply>
      <apply>
        <eq/>
        <ci>h9</ci>
        <apply>
          <divide/>
          <cn cellml:units="dimensionless">1.0</cn>
          <ci>h7</ci>
        </apply>
      </apply>
      <apply>
        <eq/>
        <ci>hca</ci>
        <apply>
          <exp/>
          <apply>
            <divide/>
            <apply>
              <times/>
              <apply>
                <times/>
                <ci>qca</ci>
                <ci>v</ci>
              </apply>
              <ci>F</ci>
            </apply>
            <apply>
              <times/>
              <ci>R</ci>
              <ci>T</ci>
            </apply>
          </apply>
        </apply>
      </apply>
      <apply>
        <eq/>
        <ci>hna</ci>
        <apply>
          <exp/>
          <apply>
            <divide/>
            <apply>
              <times/>
              <apply>
                <times/>
                <ci>qna</ci>
                <ci>v</ci>
              </apply>
              <ci>F</ci>
            </apply>
            <apply>
              <times/>
              <ci>R</ci>
              <ci>T</ci>
            </apply>
          </apply>
        </apply>
      </apply>
      <apply>
        <eq/>
        <ci>k1</ci>
        <apply>
          <times/>
          <apply>
            <times/>
            <ci>h12</ci>
            <ci>cao</ci>
          </apply>
          <ci>kcaon</ci>
        </apply>
      </apply>
      <apply>
        <eq/>
        <ci>k2</ci>
        <ci>kcaoff</ci>
      </apply>
      <apply>
        <eq/>
        <ci>k3</ci>
        <apply>
          <plus/>
          <ci>k3p</ci>
          <ci>k3pp</ci>
        </apply>
      </apply>
      <apply>
        <eq/>
        <ci>k3p</ci>
        <apply>
          <times/>
          <ci>h9</ci>
          <ci>wca</ci>
        </apply>
      </apply>
      <apply>
        <eq/>
        <ci>k3pp</ci>
        <apply>
          <times/>
          <ci>h8</ci>
          <ci>wnaca</ci>
        </apply>
      </apply>
      <apply>
        <eq/>
        <ci>k4</ci>
        <apply>
          <plus/>
          <ci>k4p</ci>
          <ci>k4pp</ci>
        </apply>
      </apply>
      <apply>
        <eq/>
        <ci>k4p</ci>
        <apply>
          <divide/>
          <apply>
            <times/>
            <ci>h3</ci>
            <ci>wca</ci>
          </apply>
          <ci>hca</ci>
        </apply>
      </apply>
      <apply>
        <eq/>
        <ci>k4pp</ci>
        <apply>
          <times/>
          <ci>h2</ci>
          <ci>wnaca</ci>
        </apply>
      </apply>
      <apply>
        <eq/>
        <ci>k5</ci>
        <ci>kcaoff</ci>
      </apply>
      <apply>
        <eq/>
        <ci>k6</ci>
        <apply>
          <times/>
          <apply>
            <times/>
            <ci>h6</ci>
            <ci>cai</ci>
          </apply>
          <ci>kcaon</ci>
        </apply>
      </apply>
      <apply>
        <eq/>
        <ci>k7</ci>
        <apply>
          <times/>
          <apply>
            <times/>
            <ci>h5</ci>
            <ci>h2</ci>
          </apply>
          <ci>wna</ci>
        </apply>
      </apply>
      <apply>
        <eq/>
        <ci>k8</ci>
        <apply>
          <times/>
          <apply>
            <times/>
            <ci>h8</ci>
            <ci>h11</ci>
          </apply>
          <ci>wna</ci>
        </apply>
      </apply>
      <apply>
        <eq/>
        <ci>x1</ci>
        <apply>
          <plus/>
          <apply>
            <times/>
            <apply>
              <times/>
              <ci>k2</ci>
              <ci>k4</ci>
            </apply>
            <apply>
              <plus/>
              <ci>k7</ci>
              <ci>k6</ci>
            </apply>
          </apply>
          <apply>
            <times/>
            <apply>
              <times/>
              <ci>k5</ci>
              <ci>k7</ci>
            </apply>
            <apply>
              <plus/>
              <ci>k2</ci>
              <ci>k3</ci>
            </apply>
          </apply>
        </apply>
      </apply>
      <apply>
        <eq/>
        <ci>x2</ci>
        <apply>
          <plus/>
          <apply>
            <times/>
            <apply>
              <times/>
              <ci>k1</ci>
              <ci>k7</ci>
            </apply>
            <apply>
              <plus/>
              <ci>k4</ci>
              <ci>k5</ci>
            </apply>
          </apply>
          <apply>
            <times/>
            <apply>
              <times/>
              <ci>k4</ci>
              <ci>k6</ci>
            </apply>
            <apply>
              <plus/>
              <ci>k1</ci>
              <ci>k8</ci>
            </apply>
          </apply>
        </apply>
      </apply>
      <apply>
        <eq/>
        <ci>x3</ci>
        <apply>
          <plus/>
          <apply>
            <times/>
            <apply>
              <times/>
              <ci>k1</ci>
              <ci>k3</ci>
            </apply>
            <apply>
              <plus/>
              <ci>k7</ci>
              <ci>k6</ci>
            </apply>
          </apply>
          <apply>
            <times/>
            <apply>
              <times/>
              <ci>k8</ci>
              <ci>k6</ci>
            </apply>
            <apply>
              <plus/>
              <ci>k2</ci>
              <ci>k3</ci>
            </apply>
          </apply>
        </apply>
      </apply>
      <apply>
        <eq/>
        <ci>x4</ci>
        <apply>
          <plus/>
          <apply>
            <times/>
            <apply>
              <times/>
              <ci>k2</ci>
              <ci>k8</ci>
            </apply>
            <apply>
              <plus/>
              <ci>k4</ci>
              <ci>k5</ci>
            </apply>
          </apply>
          <apply>
            <times/>
            <apply>
              <times/>
              <ci>k3</ci>
              <ci>k5</ci>
            </apply>
            <apply>
              <plus/>
              <ci>k1</ci>
              <ci>k8</ci>
            </apply>
          </apply>
        </apply>
      </apply>
    </math>
  </component>
  <component name="INaCa_ss">
    <variable name="E11" units="dimensionless"/>
    <variable name="E21" units="dimensionless"/>
    <variable name="E31" units="dimensionless"/>
    <variable name="E41" units="dimensionless"/>
    <variable name="Gncx" units="dimensionless" public_interface="in"/>
    <variable name="INaCa" units="dimensionless"/>
    <variable name="INaCa_i_INaCa_i" units="dimensionless" public_interface="in"/>
    <variable name="INaCa_ss" units="dimensionless" public_interface="out"/>
    <variable name="JncxCa1" units="dimensionless"/>
    <variable name="JncxNa1" units="dimensionless"/>
    <variable name="KmCaAct" units="dimensionless" public_interface="in"/>
    <variable name="allo1" units="dimensionless"/>
    <variable name="cao" units="dimensionless" public_interface="in"/>
    <variable name="cass" units="dimensionless" public_interface="in"/>
    <variable name="h101" units="dimensionless"/>
    <variable name="h111" units="dimensionless"/>
    <variable name="h1111" units="dimensionless"/>
    <variable name="h121" units="dimensionless"/>
    <variable name="h21" units="dimensionless"/>
    <variable name="h31" units="dimensionless"/>
    <variable name="h41" units="dimensionless"/>
    <variable name="h51" units="dimensionless"/>
    <variable name="h61" units="dimensionless"/>
    <variable name="h71" units="dimensionless"/>
    <variable name="h81" units="dimensionless"/>
    <variable name="h91" units="dimensionless"/>
    <variable name="hca" units="dimensionless" public_interface="in"/>
    <variable name="hna" units="dimensionless" public_interface="in"/>
    <variable name="k11" units="dimensionless"/>
    <variable name="k21" units="dimensionless"/>
    <variable name="k31" units="dimensionless"/>
    <variable name="k3p1" units="dimensionless"/>
    <variable name="k3pp1" units="dimensionless"/>
    <variable name="k41" units="dimensionless"/>
    <variable name="k4p1" units="dimensionless"/>
    <variable name="k4pp1" units="dimensionless"/>
    <variable name="k51" units="dimensionless"/>
    <variable name="k61" units="dimensionless"/>
    <variable name="k71" units="dimensionless"/>
    <variable name="k81" units="dimensionless"/>
    <variable name="kasymm" units="dimensionless" public_interface="in"/>
    <variable name="kcaoff" units="dimensionless" public_interface="in"/>
    <variable name="kcaon" units="dimensionless" public_interface="in"/>
    <variable name="kna1" units="dimensionless" public_interface="in"/>
    <variable name="kna2" units="dimensionless" public_interface="in"/>
    <variable name="kna3" units="dimensionless" public_interface="in"/>
    <variable name="nao" units="dimensionless" public_interface="in"/>
    <variable name="nass" units="dimensionless" public_interface="in"/>
    <variable name="wca" units="dimensionless" public_interface="in"/>
    <variable name="wna" units="dimensionless" public_interface="in"/>
    <variable name="wnaca" units="dimensionless" public_interface="in"/>
    <variable name="x11" units="dimensionless"/>
    <variable name="x21" units="dimensionless"/>
    <variable name="x31" units="dimensionless"/>
    <variable name="x41" units="dimensionless"/>
    <variable name="zca" units="dimensionless" public_interface="in"/>
    <variable name="zna" units="dimensionless" public_interface="in"/>
    <math xmlns="http://www.w3.org/1998/Math/MathML">
      <apply>
        <eq/>
        <ci>E11</ci>
        <apply>
          <divide/>
          <ci>x11</ci>
          <apply>
            <plus/>
            <apply>
              <plus/>
              <apply>
                <plus/>
                <ci>x11</ci>
                <ci>x21</ci>
              </apply>
              <ci>x31</ci>
            </apply>
            <ci>x41</ci>
          </apply>
        </apply>
      </apply>
      <apply>
        <eq/>
        <ci>E21</ci>
        <apply>
          <divide/>
          <ci>x21</ci>
          <apply>
            <plus/>
            <apply>
              <plus/>
              <apply>
                <plus/>
                <ci>x11</ci>
                <ci>x21</ci>
              </apply>
              <ci>x31</ci>
            </apply>
            <ci>x41</ci>
          </apply>
        </apply>
      </apply>
      <apply>
        <eq/>
        <ci>E31</ci>
        <apply>
          <divide/>
          <ci>x31</ci>
          <apply>
            <plus/>
            <apply>
              <plus/>
              <apply>
                <plus/>
                <ci>x11</ci>
                <ci>x21</ci>
              </apply>
              <ci>x31</ci>
            </apply>
            <ci>x41</ci>
          </apply>
        </apply>
      </apply>
      <apply>
        <eq/>
        <ci>E41</ci>
        <apply>
          <divide/>
          <ci>x41</ci>
          <apply>
            <plus/>
            <apply>
              <plus/>
              <apply>
                <plus/>
                <ci>x11</ci>
                <ci>x21</ci>
              </apply>
              <ci>x31</ci>
            </apply>
            <ci>x41</ci>
          </apply>
        </apply>
      </apply>
      <apply>
        <eq/>
        <ci>INaCa</ci>
        <apply>
          <plus/>
          <ci>INaCa_i_INaCa_i</ci>
          <ci>INaCa_ss</ci>
        </apply>
      </apply>
      <apply>
        <eq/>
        <ci>INaCa_ss</ci>
        <apply>
          <times/>
          <apply>
            <times/>
            <apply>
              <times/>
              <cn cellml:units="dimensionless">0.2</cn>
              <ci>Gncx</ci>
            </apply>
            <ci>allo1</ci>
          </apply>
          <apply>
            <plus/>
            <apply>
              <times/>
              <ci>zna</ci>
              <ci>JncxNa1</ci>
            </apply>
            <apply>
              <times/>
              <ci>zca</ci>
              <ci>JncxCa1</ci>
            </apply>
          </apply>
        </apply>
      </apply>
      <apply>
        <eq/>
        <ci>JncxCa1</ci>
        <apply>
          <minus/>
          <apply>
            <times/>
            <ci>E21</ci>
            <ci>k21</ci>
          </apply>
          <apply>
            <times/>
            <ci>E11</ci>
            <ci>k11</ci>
          </apply>
        </apply>
      </apply>
      <apply>
        <eq/>
        <ci>JncxNa1</ci>
        <apply>
          <minus/>
          <apply>
            <plus/>
            <apply>
              <times/>
              <cn cellml:units="dimensionless">3.0</cn>
              <apply>
                <minus/>
                <apply>
                  <times/>
                  <ci>E41</ci>
                  <ci>k71</ci>
                </apply>
                <apply>
                  <times/>
                  <ci>E11</ci>
                  <ci>k81</ci>
                </apply>
              </apply>
            </apply>
            <apply>
              <times/>
              <ci>E31</ci>
              <ci>k4pp1</ci>
            </apply>
          </apply>
          <apply>
            <times/>
            <ci>E21</ci>
            <ci>k3pp1</ci>
          </apply>
        </apply>
      </apply>
      <apply>
        <eq/>
        <ci>allo1</ci>
        <apply>
          <divide/>
          <cn cellml:units="dimensionless">1.0</cn>
          <apply>
            <plus/>
            <cn cellml:units="dimensionless">1.0</cn>
            <apply>
              <times/>
              <apply>
                <divide/>
                <ci>KmCaAct</ci>
                <ci>cass</ci>
              </apply>
              <apply>
                <divide/>
                <ci>KmCaAct</ci>
                <ci>cass</ci>
              </apply>
            </apply>
          </apply>
        </apply>
      </apply>
      <apply>
        <eq/>
        <ci>h101</ci>
        <apply>
          <plus/>
          <apply>
            <plus/>
            <ci>kasymm</ci>
            <cn cellml:units="dimensionless">1.0</cn>
          </apply>
          <apply>
            <times/>
            <apply>
              <divide/>
              <ci>nao</ci>
              <ci>kna1</ci>
            </apply>
            <apply>
              <plus/>
              <cn cellml:units="dimensionless">1.0</cn>
              <apply>
                <divide/>
                <ci>nao</ci>
                <ci>kna2</ci>
              </apply>
            </apply>
          </apply>
        </apply>
      </apply>
      <apply>
        <eq/>
        <ci>h111</ci>
        <apply>
          <plus/>
          <cn cellml:units="dimensionless">1.0</cn>
          <apply>
            <times/>
            <apply>
              <divide/>
              <ci>nass</ci>
              <ci>kna3</ci>
            </apply>
            <apply>
              <plus/>
              <cn cellml:units="dimensionless">1.0</cn>
              <ci>hna</ci>
            </apply>
          </apply>
        </apply>
      </apply>
      <apply>
        <eq/>
        <ci>h1111</ci>
        <apply>
          <divide/>
          <apply>
            <times/>
            <ci>nao</ci>
            <ci>nao</ci>
          </apply>
          <apply>
            <times/>
            <apply>
              <times/>
              <ci>h101</ci>
              <ci>kna1</ci>
            </apply>
            <ci>kna2</ci>
          </apply>
        </apply>
      </apply>
      <apply>
        <eq/>
        <ci>h121</ci>
        <apply>
          <divide/>
          <cn cellml:units="dimensionless">1.0</cn>
          <ci>h101</ci>
        </apply>
      </apply>
      <apply>
        <eq/>
        <ci>h21</ci>
        <apply>
          <divide/>
          <apply>
            <times/>
            <ci>nass</ci>
            <ci>hna</ci>
          </apply>
          <apply>
            <times/>
            <ci>kna3</ci>
            <ci>h111</ci>
          </apply>
        </apply>
      </apply>
      <apply>
        <eq/>
        <ci>h31</ci>
        <apply>
          <divide/>
          <cn cellml:units="dimensionless">1.0</cn>
          <ci>h111</ci>
        </apply>
      </apply>
      <apply>
        <eq/>
        <ci>h41</ci>
        <apply>
          <plus/>
          <cn cellml:units="dimensionless">1.0</cn>
          <apply>
            <times/>
            <apply>
              <divide/>
              <ci>nass</ci>
              <ci>kna1</ci>
            </apply>
            <apply>
              <plus/>
              <cn cellml:units="dimensionless">1.0</cn>
              <apply>
                <divide/>
                <ci>nass</ci>
                <ci>kna2</ci>
              </apply>
            </apply>
          </apply>
        </apply>
      </apply>
      <apply>
        <eq/>
        <ci>h51</ci>
        <apply>
          <divide/>
          <apply>
            <times/>
            <ci>nass</ci>
            <ci>nass</ci>
          </apply>
          <apply>
            <times/>
            <apply>
              <times/>
              <ci>h41</ci>
              <ci>kna1</ci>
            </apply>
            <ci>kna2</ci>
          </apply>
        </apply>
      </apply>
      <apply>
        <eq/>
        <ci>h61</ci>
        <apply>
          <divide/>
          <cn cellml:units="dimensionless">1.0</cn>
          <ci>h41</ci>
        </apply>
      </apply>
      <apply>
        <eq/>
        <ci>h71</ci>
        <apply>
          <plus/>
          <cn cellml:units="dimensionless">1.0</cn>
          <apply>
            <times/>
            <apply>
              <divide/>
              <ci>nao</ci>
              <ci>kna3</ci>
            </apply>
            <apply>
              <plus/>
              <cn cellml:units="dimensionless">1.0</cn>
              <apply>
                <divide/>
                <cn cellml:units="dimensionless">1.0</cn>
                <ci>hna</ci>
              </apply>
            </apply>
          </apply>
        </apply>
      </apply>
      <apply>
        <eq/>
        <ci>h81</ci>
        <apply>
          <divide/>
          <ci>nao</ci>
          <apply>
            <times/>
            <apply>
              <times/>
              <ci>kna3</ci>
              <ci>hna</ci>
            </apply>
            <ci>h71</ci>
          </apply>
        </apply>
      </apply>
      <apply>
        <eq/>
        <ci>h91</ci>
        <apply>
          <divide/>
          <cn cellml:units="dimensionless">1.0</cn>
          <ci>h71</ci>
        </apply>
      </apply>
      <apply>
        <eq/>
        <ci>k11</ci>
        <apply>
          <times/>
          <apply>
            <times/>
            <ci>h121</ci>
            <ci>cao</ci>
          </apply>
          <ci>kcaon</ci>
        </apply>
      </apply>
      <apply>
        <eq/>
        <ci>k21</ci>
        <ci>kcaoff</ci>
      </apply>
      <apply>
        <eq/>
        <ci>k31</ci>
        <apply>
          <plus/>
          <ci>k3p1</ci>
          <ci>k3pp1</ci>
        </apply>
      </apply>
      <apply>
        <eq/>
        <ci>k3p1</ci>
        <apply>
          <times/>
          <ci>h91</ci>
          <ci>wca</ci>
        </apply>
      </apply>
      <apply>
        <eq/>
        <ci>k3pp1</ci>
        <apply>
          <times/>
          <ci>h81</ci>
          <ci>wnaca</ci>
        </apply>
      </apply>
      <apply>
        <eq/>
        <ci>k41</ci>
        <apply>
          <plus/>
          <ci>k4p1</ci>
          <ci>k4pp1</ci>
        </apply>
      </apply>
      <apply>
        <eq/>
        <ci>k4p1</ci>
        <apply>
          <divide/>
          <apply>
            <times/>
            <ci>h31</ci>
            <ci>wca</ci>
          </apply>
          <ci>hca</ci>
        </apply>
      </apply>
      <apply>
        <eq/>
        <ci>k4pp1</ci>
        <apply>
          <times/>
          <ci>h21</ci>
          <ci>wnaca</ci>
        </apply>
      </apply>
      <apply>
        <eq/>
        <ci>k51</ci>
        <ci>kcaoff</ci>
      </apply>
      <apply>
        <eq/>
        <ci>k61</ci>
        <apply>
          <times/>
          <apply>
            <times/>
            <ci>h61</ci>
            <ci>cass</ci>
          </apply>
          <ci>kcaon</ci>
        </apply>
      </apply>
      <apply>
        <eq/>
        <ci>k71</ci>
        <apply>
          <times/>
          <apply>
            <times/>
            <ci>h51</ci>
            <ci>h21</ci>
          </apply>
          <ci>wna</ci>
        </apply>
      </apply>
      <apply>
        <eq/>
        <ci>k81</ci>
        <apply>
          <times/>
          <apply>
            <times/>
            <ci>h81</ci>
            <ci>h1111</ci>
          </apply>
          <ci>wna</ci>
        </apply>
      </apply>
      <apply>
        <eq/>
        <ci>x11</ci>
        <apply>
          <plus/>
          <apply>
            <times/>
            <apply>
              <times/>
              <ci>k21</ci>
              <ci>k41</ci>
            </apply>
            <apply>
              <plus/>
              <ci>k71</ci>
              <ci>k61</ci>
            </apply>
          </apply>
          <apply>
            <times/>
            <apply>
              <times/>
              <ci>k51</ci>
              <ci>k71</ci>
            </apply>
            <apply>
              <plus/>
              <ci>k21</ci>
              <ci>k31</ci>
            </apply>
          </apply>
        </apply>
      </apply>
      <apply>
        <eq/>
        <ci>x21</ci>
        <apply>
          <plus/>
          <apply>
            <times/>
            <apply>
              <times/>
              <ci>k11</ci>
              <ci>k71</ci>
            </apply>
            <apply>
              <plus/>
              <ci>k41</ci>
              <ci>k51</ci>
            </apply>
          </apply>
          <apply>
            <times/>
            <apply>
              <times/>
              <ci>k41</ci>
              <ci>k61</ci>
            </apply>
            <apply>
              <plus/>
              <ci>k11</ci>
              <ci>k81</ci>
            </apply>
          </apply>
        </apply>
      </apply>
      <apply>
        <eq/>
        <ci>x31</ci>
        <apply>
          <plus/>
          <apply>
            <times/>
            <apply>
              <times/>
              <ci>k11</ci>
              <ci>k31</ci>
            </apply>
            <apply>
              <plus/>
              <ci>k71</ci>
              <ci>k61</ci>
            </apply>
          </apply>
          <apply>
            <times/>
            <apply>
              <times/>
              <ci>k81</ci>
              <ci>k61</ci>
            </apply>
            <apply>
              <plus/>
              <ci>k21</ci>
              <ci>k31</ci>
            </apply>
          </apply>
        </apply>
      </apply>
      <apply>
        <eq/>
        <ci>x41</ci>
        <apply>
          <plus/>
          <apply>
            <times/>
            <apply>
              <times/>
              <ci>k21</ci>
              <ci>k81</ci>
            </apply>
            <apply>
              <plus/>
              <ci>k41</ci>
              <ci>k51</ci>
            </apply>
          </apply>
          <apply>
            <times/>
            <apply>
              <times/>
              <ci>k31</ci>
              <ci>k51</ci>
            </apply>
            <apply>
              <plus/>
              <ci>k11</ci>
              <ci>k81</ci>
            </apply>
          </apply>
        </apply>
      </apply>
    </math>
  </component>
  <component name="INaK">
    <variable name="E12" units="dimensionless"/>
    <variable name="E22" units="dimensionless"/>
    <variable name="E32" units="dimensionless"/>
    <variable name="E42" units="dimensionless"/>
    <variable name="F" units="dimensionless" public_interface="in"/>
    <variable name="H" units="dimensionless" initial_value="1e-07"/>
    <variable name="INaK" units="dimensionless" public_interface="out"/>
    <variable name="JnakK" units="dimensionless"/>
    <variable name="JnakNa" units="dimensionless"/>
    <variable name="Khp" units="dimensionless" initial_value="1.698e-07"/>
    <variable name="Kki" units="dimensionless" initial_value="0.5"/>
    <variable name="Kko" units="dimensionless" initial_value="0.3582"/>
    <variable name="Kmgatp" units="dimensionless" initial_value="1.698e-07"/>
    <variable name="Knai" units="dimensionless"/>
    <variable name="Knai0" units="dimensionless" initial_value="9.073"/>
    <variable name="Knao" units="dimensionless"/>
    <variable name="Knao0" units="dimensionless" initial_value="27.78"/>
    <variable name="Knap" units="dimensionless" initial_value="224.0"/>
    <variable name="Kxkur" units="dimensionless" initial_value="292.0"/>
    <variable name="MgADP" units="dimensionless" initial_value="0.05"/>
    <variable name="MgATP" units="dimensionless" initial_value="9.8"/>
    <variable name="P" units="dimensionless"/>
    <variable name="Pnak" units="dimensionless"/>
    <variable name="R" units="dimensionless" public_interface="in"/>
    <variable name="T" units="dimensionless" public_interface="in"/>
    <variable name="a1" units="dimensionless"/>
    <variable name="a2" units="dimensionless"/>
    <variable name="a3" units="dimensionless"/>
    <variable name="a4" units="dimensionless"/>
    <variable name="b1" units="dimensionless"/>
    <variable name="b2" units="dimensionless"/>
    <variable name="b3" units="dimensionless"/>
    <variable name="b4" units="dimensionless"/>
    <variable name="delta" units="dimensionless"/>
    <variable name="eP" units="dimensionless" initial_value="4.2"/>
    <variable name="k1m" units="dimensionless" initial_value="182.4"/>
    <variable name="k1p" units="dimensionless" initial_value="949.5"/>
    <variable name="k2m" units="dimensionless" initial_value="39.4"/>
    <variable name="k2p" units="dimensionless" initial_value="687.2"/>
    <variable name="k3m" units="dimensionless" initial_value="79300.0"/>
    <variable name="k3p2" units="dimensionless" initial_value="1899.0"/>
    <variable name="k4m" units="dimensionless" initial_value="40.0"/>
    <variable name="k4p2" units="dimensionless" initial_value="639.0"/>
    <variable name="ki" units="dimensionless" public_interface="in"/>
    <variable name="ko" units="dimensionless" public_interface="in"/>
    <variable name="nai" units="dimensionless" public_interface="in"/>
    <variable name="nao" units="dimensionless" public_interface="in"/>
    <variable name="v" units="dimensionless" public_interface="in"/>
    <variable name="x12" units="dimensionless"/>
    <variable name="x22" units="dimensionless"/>
    <variable name="x32" units="dimensionless"/>
    <variable name="x42" units="dimensionless"/>
    <variable name="zk" units="dimensionless" initial_value="1.0"/>
    <variable name="zna" units="dimensionless" public_interface="in"/>
    <math xmlns="http://www.w3.org/1998/Math/MathML">
      <apply>
        <eq/>
        <ci>E12</ci>
        <apply>
          <divide/>
          <ci>x12</ci>
          <apply>
            <plus/>
            <apply>
              <plus/>
              <apply>
                <plus/>
                <ci>x12</ci>
                <ci>x22</ci>
              </apply>
              <ci>x32</ci>
            </apply>
            <ci>x42</ci>
          </apply>
        </apply>
      </apply>
      <apply>
        <eq/>
        <ci>E22</ci>
        <apply>
          <divide/>
          <ci>x22</ci>
          <apply>
            <plus/>
            <apply>
              <plus/>
              <apply>
                <plus/>
                <ci>x12</ci>
                <ci>x22</ci>
              </apply>
              <ci>x32</ci>
            </apply>
            <ci>x42</ci>
          </apply>
        </apply>
      </apply>
      <apply>
        <eq/>
        <ci>E32</ci>
        <apply>
          <divide/>
          <ci>x32</ci>
          <apply>
            <plus/>
            <apply>
              <plus/>
              <apply>
                <plus/>
                <ci>x12</ci>
                <ci>x22</ci>
              </apply>
              <ci>x32</ci>
            </apply>
            <ci>x42</ci>
          </apply>
        </apply>
      </apply>
      <apply>
        <eq/>
        <ci>E42</ci>
        <apply>
          <divide/>
          <ci>x42</ci>
          <apply>
            <plus/>
            <apply>
              <plus/>
              <apply>
                <plus/>
                <ci>x12</ci>
                <ci>x22</ci>
              </apply>
              <ci>x32</ci>
            </apply>
            <ci>x42</ci>
          </apply>
        </apply>
      </apply>
      <apply>
        <eq/>
        <ci>INaK</ci>
        <apply>
          <times/>
          <ci>Pnak</ci>
          <apply>
            <plus/>
            <apply>
              <times/>
              <ci>zna</ci>
              <ci>JnakNa</ci>
            </apply>
            <apply>
              <times/>
              <ci>zk</ci>
              <ci>JnakK</ci>
            </apply>
          </apply>
        </apply>
      </apply>
      <apply>
        <eq/>
        <ci>JnakK</ci>
        <apply>
          <times/>
          <cn cellml:units="dimensionless">2.0</cn>
          <apply>
            <minus/>
            <apply>
              <times/>
              <ci>E42</ci>
              <ci>b1</ci>
            </apply>
            <apply>
              <times/>
              <ci>E32</ci>
              <ci>a1</ci>
            </apply>
          </apply>
        </apply>
      </apply>
      <apply>
        <eq/>
        <ci>JnakNa</ci>
        <apply>
          <times/>
          <cn cellml:units="dimensionless">3.0</cn>
          <apply>
            <minus/>
            <apply>
              <times/>
              <ci>E12</ci>
              <ci>a3</ci>
            </apply>
            <apply>
              <times/>
              <ci>E22</ci>
              <ci>b3</ci>
            </apply>
          </apply>
        </apply>
      </apply>
      <apply>
        <eq/>
        <ci>Knai</ci>
        <apply>
          <times/>
          <ci>Knai0</ci>
          <apply>
            <exp/>
            <apply>
              <divide/>
              <apply>
                <times/>
                <apply>
                  <times/>
                  <ci>delta</ci>
                  <ci>v</ci>
                </apply>
                <ci>F</ci>
              </apply>
              <apply>
                <times/>
                <apply>
                  <times/>
                  <cn cellml:units="dimensionless">3.0</cn>
                  <ci>R</ci>
                </apply>
                <ci>T</ci>
              </apply>
            </apply>
          </apply>
        </apply>
      </apply>
      <apply>
        <eq/>
        <ci>Knao</ci>
        <apply>
          <times/>
          <ci>Knao0</ci>
          <apply>
            <exp/>
            <apply>
              <divide/>
              <apply>
                <times/>
                <apply>
                  <times/>
                  <apply>
                    <minus/>
                    <cn cellml:units="dimensionless">1.0</cn>
                    <ci>delta</ci>
                  </apply>
                  <ci>v</ci>
                </apply>
                <ci>F</ci>
              </apply>
              <apply>
                <times/>
                <apply>
                  <times/>
                  <cn cellml:units="dimensionless">3.0</cn>
                  <ci>R</ci>
                </apply>
                <ci>T</ci>
              </apply>
            </apply>
          </apply>
        </apply>
      </apply>
      <apply>
        <eq/>
        <ci>P</ci>
        <apply>
          <divide/>
          <ci>eP</ci>
          <apply>
            <plus/>
            <apply>
              <plus/>
              <apply>
                <plus/>
                <cn cellml:units="dimensionless">1.0</cn>
                <apply>
                  <divide/>
                  <ci>H</ci>
                  <ci>Khp</ci>
                </apply>
              </apply>
              <apply>
                <divide/>
                <ci>nai</ci>
                <ci>Knap</ci>
              </apply>
            </apply>
            <apply>
              <divide/>
              <ci>ki</ci>
              <ci>Kxkur</ci>
            </apply>
          </apply>
        </apply>
      </apply>
      <apply>
        <eq/>
        <ci>Pnak</ci>
        <apply>
          <times/>
          <cn cellml:units="dimensionless">1.0</cn>
          <cn cellml:units="dimensionless">30.0</cn>
        </apply>
      </apply>
      <apply>
        <eq/>
        <ci>a1</ci>
        <apply>
          <divide/>
          <apply>
            <times/>
            <ci>k1p</ci>
            <apply>
              <times/>
              <apply>
                <times/>
                <apply>
                  <divide/>
                  <ci>nai</ci>
                  <ci>Knai</ci>
                </apply>
                <apply>
                  <divide/>
                  <ci>nai</ci>
                  <ci>Knai</ci>
                </apply>
              </apply>
              <apply>
                <divide/>
                <ci>nai</ci>
                <ci>Knai</ci>
              </apply>
            </apply>
          </apply>
          <apply>
            <minus/>
            <apply>
              <plus/>
              <apply>
                <times/>
                <apply>
                  <times/>
                  <apply>
                    <plus/>
                    <cn cellml:units="dimensionless">1.0</cn>
                    <apply>
                      <divide/>
                      <ci>nai</ci>
                      <ci>Knai</ci>
                    </apply>
                  </apply>
                  <apply>
                    <plus/>
                    <cn cellml:units="dimensionless">1.0</cn>
                    <apply>
                      <divide/>
                      <ci>nai</ci>
                      <ci>Knai</ci>
                    </apply>
                  </apply>
                </apply>
                <apply>
                  <plus/>
                  <cn cellml:units="dimensionless">1.0</cn>
                  <apply>
                    <divide/>
                    <ci>nai</ci>
                    <ci>Knai</ci>
                  </apply>
                </apply>
              </apply>
              <apply>
                <times/>
                <apply>
                  <plus/>
                  <cn cellml:units="dimensionless">1.0</cn>
                  <apply>
                    <divide/>
                    <ci>ki</ci>
                    <ci>Kki</ci>
                  </apply>
                </apply>
                <apply>
                  <plus/>
                  <cn cellml:units="dimensionless">1.0</cn>
                  <apply>
                    <divide/>
                    <ci>ki</ci>
                    <ci>Kki</ci>
                  </apply>
                </apply>
              </apply>
            </apply>
            <cn cellml:units="dimensionless">1.0</cn>
          </apply>
        </apply>
      </apply>
      <apply>
        <eq/>
        <ci>a2</ci>
        <ci>k2p</ci>
      </apply>
      <apply>
        <eq/>
        <ci>a3</ci>
        <apply>
          <divide/>
          <apply>
            <times/>
            <ci>k3p2</ci>
            <apply>
              <times/>
              <apply>
                <divide/>
                <ci>ko</ci>
                <ci>Kko</ci>
              </apply>
              <apply>
                <divide/>
                <ci>ko</ci>
                <ci>Kko</ci>
              </apply>
            </apply>
          </apply>
          <apply>
            <minus/>
            <apply>
              <plus/>
              <apply>
                <times/>
                <apply>
                  <times/>
                  <apply>
                    <plus/>
                    <cn cellml:units="dimensionless">1.0</cn>
                    <apply>
                      <divide/>
                      <ci>nao</ci>
                      <ci>Knao</ci>
                    </apply>
                  </apply>
                  <apply>
                    <plus/>
                    <cn cellml:units="dimensionless">1.0</cn>
                    <apply>
                      <divide/>
                      <ci>nao</ci>
                      <ci>Knao</ci>
                    </apply>
                  </apply>
                </apply>
                <apply>
                  <plus/>
                  <cn cellml:units="dimensionless">1.0</cn>
                  <apply>
                    <divide/>
                    <ci>nao</ci>
                    <ci>Knao</ci>
                  </apply>
                </apply>
              </apply>
              <apply>
                <times/>
                <apply>
                  <plus/>
                  <cn cellml:units="dimensionless">1.0</cn>
                  <apply>
                    <divide/>
                    <ci>ko</ci>
                    <ci>Kko</ci>
                  </apply>
                </apply>
                <apply>
                  <plus/>
                  <cn cellml:units="dimensionless">1.0</cn>
                  <apply>
                    <divide/>
                    <ci>ko</ci>
                    <ci>Kko</ci>
                  </apply>
                </apply>
              </apply>
            </apply>
            <cn cellml:units="dimensionless">1.0</cn>
          </apply>
        </apply>
      </apply>
      <apply>
        <eq/>
        <ci>a4</ci>
        <apply>
          <divide/>
          <apply>
            <divide/>
            <apply>
              <times/>
              <ci>k4p2</ci>
              <ci>MgATP</ci>
            </apply>
            <ci>Kmgatp</ci>
          </apply>
          <apply>
            <plus/>
            <cn cellml:units="dimensionless">1.0</cn>
            <apply>
              <divide/>
              <ci>MgATP</ci>
              <ci>Kmgatp</ci>
            </apply>
          </apply>
        </apply>
      </apply>
      <apply>
        <eq/>
        <ci>b1</ci>
        <apply>
          <times/>
          <ci>k1m</ci>
          <ci>MgADP</ci>
        </apply>
      </apply>
      <apply>
        <eq/>
        <ci>b2</ci>
        <apply>
          <divide/>
          <apply>
            <times/>
            <ci>k2m</ci>
            <apply>
              <times/>
              <apply>
                <times/>
                <apply>
                  <divide/>
                  <ci>nao</ci>
                  <ci>Knao</ci>
                </apply>
                <apply>
                  <divide/>
                  <ci>nao</ci>
                  <ci>Knao</ci>
                </apply>
              </apply>
              <apply>
                <divide/>
                <ci>nao</ci>
                <ci>Knao</ci>
              </apply>
            </apply>
          </apply>
          <apply>
            <minus/>
            <apply>
              <plus/>
              <apply>
                <times/>
                <apply>
                  <times/>
                  <apply>
                    <plus/>
                    <cn cellml:units="dimensionless">1.0</cn>
                    <apply>
                      <divide/>
                      <ci>nao</ci>
                      <ci>Knao</ci>
                    </apply>
                  </apply>
                  <apply>
                    <plus/>
                    <cn cellml:units="dimensionless">1.0</cn>
                    <apply>
                      <divide/>
                      <ci>nao</ci>
                      <ci>Knao</ci>
                    </apply>
                  </apply>
                </apply>
                <apply>
                  <plus/>
                  <cn cellml:units="dimensionless">1.0</cn>
                  <apply>
                    <divide/>
                    <ci>nao</ci>
                    <ci>Knao</ci>
                  </apply>
                </apply>
              </apply>
              <apply>
                <times/>
                <apply>
                  <plus/>
                  <cn cellml:units="dimensionless">1.0</cn>
                  <apply>
                    <divide/>
                    <ci>ko</ci>
                    <ci>Kko</ci>
                  </apply>
                </apply>
                <apply>
                  <plus/>
                  <cn cellml:units="dimensionless">1.0</cn>
                  <apply>
                    <divide/>
                    <ci>ko</ci>
                    <ci>Kko</ci>
                  </apply>
                </apply>
              </apply>
            </apply>
            <cn cellml:units="dimensionless">1.0</cn>
          </apply>
        </apply>
      </apply>
      <apply>
        <eq/>
        <ci>b3</ci>
        <apply>
          <divide/>
          <apply>
            <times/>
            <apply>
              <times/>
              <ci>k3m</ci>
              <ci>P</ci>
            </apply>
            <ci>H</ci>
          </apply>
          <apply>
            <plus/>
            <cn cellml:units="dimensionless">1.0</cn>
            <apply>
              <divide/>
              <ci>MgATP</ci>
              <ci>Kmgatp</ci>
            </apply>
          </apply>
        </apply>
      </apply>
      <apply>
        <eq/>
        <ci>b4</ci>
        <apply>
          <divide/>
          <apply>
            <times/>
            <ci>k4m</ci>
            <apply>
              <times/>
              <apply>
                <divide/>
                <ci>ki</ci>
                <ci>Kki</ci>
              </apply>
              <apply>
                <divide/>
                <ci>ki</ci>
                <ci>Kki</ci>
              </apply>
            </apply>
          </apply>
          <apply>
            <minus/>
            <apply>
              <plus/>
              <apply>
                <times/>
                <apply>
                  <times/>
                  <apply>
                    <plus/>
                    <cn cellml:units="dimensionless">1.0</cn>
                    <apply>
                      <divide/>
                      <ci>nai</ci>
                      <ci>Knai</ci>
                    </apply>
                  </apply>
                  <apply>
                    <plus/>
                    <cn cellml:units="dimensionless">1.0</cn>
                    <apply>
                      <divide/>
                      <ci>nai</ci>
                      <ci>Knai</ci>
                    </apply>
                  </apply>
                </apply>
                <apply>
                  <plus/>
                  <cn cellml:units="dimensionless">1.0</cn>
                  <apply>
                    <divide/>
                    <ci>nai</ci>
                    <ci>Knai</ci>
                  </apply>
                </apply>
              </apply>
              <apply>
                <times/>
                <apply>
                  <plus/>
                  <cn cellml:units="dimensionless">1.0</cn>
                  <apply>
                    <divide/>
                    <ci>ki</ci>
                    <ci>Kki</ci>
                  </apply>
                </apply>
                <apply>
                  <plus/>
                  <cn cellml:units="dimensionless">1.0</cn>
                  <apply>
                    <divide/>
                    <ci>ki</ci>
                    <ci>Kki</ci>
                  </apply>
                </apply>
              </apply>
            </apply>
            <cn cellml:units="dimensionless">1.0</cn>
          </apply>
        </apply>
      </apply>
      <apply>
        <eq/>
        <ci>delta</ci>
        <apply>
          <minus/>
          <cn cellml:units="dimensionless">0.155</cn>
        </apply>
      </apply>
      <apply>
        <eq/>
        <ci>x12</ci>
        <apply>
          <plus/>
          <apply>
            <plus/>
            <apply>
              <plus/>
              <apply>
                <times/>
                <apply>
                  <times/>
                  <ci>a4</ci>
                  <ci>a1</ci>
                </apply>
                <ci>a2</ci>
              </apply>
              <apply>
                <times/>
                <apply>
                  <times/>
                  <ci>b2</ci>
                  <ci>b4</ci>
                </apply>
                <ci>b3</ci>
              </apply>
            </apply>
            <apply>
              <times/>
              <apply>
                <times/>
                <ci>a2</ci>
                <ci>b4</ci>
              </apply>
              <ci>b3</ci>
            </apply>
          </apply>
          <apply>
            <times/>
            <apply>
              <times/>
              <ci>b3</ci>
              <ci>a1</ci>
            </apply>
            <ci>a2</ci>
          </apply>
        </apply>
      </apply>
      <apply>
        <eq/>
        <ci>x22</ci>
        <apply>
          <plus/>
          <apply>
            <plus/>
            <apply>
              <plus/>
              <apply>
                <times/>
                <apply>
                  <times/>
                  <ci>b2</ci>
                  <ci>b1</ci>
                </apply>
                <ci>b4</ci>
              </apply>
              <apply>
                <times/>
                <apply>
                  <times/>
                  <ci>a1</ci>
                  <ci>a2</ci>
                </apply>
                <ci>a3</ci>
              </apply>
            </apply>
            <apply>
              <times/>
              <apply>
                <times/>
                <ci>a3</ci>
                <ci>b1</ci>
              </apply>
              <ci>b4</ci>
            </apply>
          </apply>
          <apply>
            <times/>
            <apply>
              <times/>
              <ci>a2</ci>
              <ci>a3</ci>
            </apply>
            <ci>b4</ci>
          </apply>
        </apply>
      </apply>
      <apply>
        <eq/>
        <ci>x32</ci>
        <apply>
          <plus/>
          <apply>
            <plus/>
            <apply>
              <plus/>
              <apply>
                <times/>
                <apply>
                  <times/>
                  <ci>a2</ci>
                  <ci>a3</ci>
                </apply>
                <ci>a4</ci>
              </apply>
              <apply>
                <times/>
                <apply>
                  <times/>
                  <ci>b3</ci>
                  <ci>b2</ci>
                </apply>
                <ci>b1</ci>
              </apply>
            </apply>
            <apply>
              <times/>
              <apply>
                <times/>
                <ci>b2</ci>
                <ci>b1</ci>
              </apply>
              <ci>a4</ci>
            </apply>
          </apply>
          <apply>
            <times/>
            <apply>
              <times/>
              <ci>a3</ci>
              <ci>a4</ci>
            </apply>
            <ci>b1</ci>
          </apply>
        </apply>
      </apply>
      <apply>
        <eq/>
        <ci>x42</ci>
        <apply>
          <plus/>
          <apply>
            <plus/>
            <apply>
              <plus/>
              <apply>
                <times/>
                <apply>
                  <times/>
                  <ci>b4</ci>
                  <ci>b3</ci>
                </apply>
                <ci>b2</ci>
              </apply>
              <apply>
                <times/>
                <apply>
                  <times/>
                  <ci>a3</ci>
                  <ci>a4</ci>
                </apply>
                <ci>a1</ci>
              </apply>
            </apply>
            <apply>
              <times/>
              <apply>
                <times/>
                <ci>b2</ci>
                <ci>a4</ci>
              </apply>
              <ci>a1</ci>
            </apply>
          </apply>
          <apply>
            <times/>
            <apply>
              <times/>
              <ci>b3</ci>
              <ci>b2</ci>
            </apply>
            <ci>a1</ci>
          </apply>
        </apply>
      </apply>
    </math>
  </component>
  <component name="INaL">
    <variable name="ENa" units="dimensionless" public_interface="in"/>
    <variable name="GNaL" units="dimensionless" initial_value="0.0075"/>
    <variable name="INaL" units="dimensionless" public_interface="out"/>
    <variable name="aml" units="dimensionless"/>
    <variable name="bml" units="dimensionless"/>
    <variable name="hl" units="dimensionless" initial_value="0.301"/>
    <variable name="hl_inf" units="dimensionless"/>
    <variable name="ml" units="dimensionless" initial_value="0.001"/>
    <variable name="ml_inf" units="dimensionless"/>
    <variable name="t" units="dimensionless" public_interface="in"/>
    <variable name="tau_hl" units="dimensionless" initial_value="600.0"/>
    <variable name="tau_ml" units="dimensionless"/>
    <variable name="v" units="dimensionless" public_interface="in"/>
    <math xmlns="http://www.w3.org/1998/Math/MathML">
      <apply>
        <eq/>
        <ci>INaL</ci>
        <apply>
          <times/>
          <apply>
            <times/>
            <apply>
              <times/>
              <apply>
                <times/>
                <apply>
                  <times/>
                  <ci>GNaL</ci>
                  <ci>ml</ci>
                </apply>
                <ci>ml</ci>
              </apply>
              <ci>ml</ci>
            </apply>
            <ci>hl</ci>
          </apply>
          <apply>
            <minus/>
            <ci>v</ci>
            <ci>ENa</ci>
          </apply>
        </apply>
      </apply>
      <apply>
        <eq/>
        <ci>aml</ci>
        <apply>
          <times/>
          <cn cellml:units="dimensionless">0.32</cn>
          <piecewise>
            <piece>
              <cn cellml:units="dimensionless">10.0</cn>
              <apply>
                <eq/>
                <ci>v</ci>
                <apply>
                  <minus/>
                  <cn cellml:units="dimensionless">47.13</cn>
                </apply>
              </apply>
            </piece>
            <otherwise>
              <apply>
                <divide/>
                <apply>
                  <minus/>
                  <apply>
                    <plus/>
                    <ci>v</ci>
                    <cn cellml:units="dimensionless">47.13</cn>
                  </apply>
                </apply>
                <apply>
                  <minus/>
                  <apply>
                    <exp/>
                    <apply>
                      <times/>
                      <apply>
                        <minus/>
                        <cn cellml:units="dimensionless">0.1</cn>
                      </apply>
                      <apply>
                        <plus/>
                        <ci>v</ci>
                        <cn cellml:units="dimensionless">47.13</cn>
                      </apply>
                    </apply>
                  </apply>
                  <cn cellml:units="dimensionless">1.0</cn>
                </apply>
              </apply>
            </otherwise>
          </piecewise>
        </apply>
      </apply>
      <apply>
        <eq/>
        <ci>bml</ci>
        <apply>
          <times/>
          <cn cellml:units="dimensionless">0.08</cn>
          <apply>
            <exp/>
            <apply>
              <divide/>
              <apply>
                <minus/>
                <ci>v</ci>
              </apply>
              <cn cellml:units="dimensionless">11.0</cn>
            </apply>
          </apply>
        </apply>
      </apply>
      <apply>
        <eq/>
        <apply>
          <diff/>
          <bvar>
            <ci>t</ci>
          </bvar>
          <ci>hl</ci>
        </apply>
        <apply>
          <divide/>
          <apply>
            <minus/>
            <ci>hl_inf</ci>
            <ci>hl</ci>
          </apply>
          <ci>tau_hl</ci>
        </apply>
      </apply>
      <apply>
        <eq/>
        <ci>hl_inf</ci>
        <apply>
          <divide/>
          <cn cellml:units="dimensionless">1.0</cn>
          <apply>
            <plus/>
            <cn cellml:units="dimensionless">1.0</cn>
            <apply>
              <exp/>
              <apply>
                <divide/>
                <apply>
                  <plus/>
                  <ci>v</ci>
                  <cn cellml:units="dimensionless">91.0</cn>
                </apply>
                <cn cellml:units="dimensionless">6.1</cn>
              </apply>
            </apply>
          </apply>
        </apply>
      </apply>
      <apply>
        <eq/>
        <apply>
          <diff/>
          <bvar>
            <ci>t</ci>
          </bvar>
          <ci>ml</ci>
        </apply>
        <apply>
          <divide/>
          <apply>
            <minus/>
            <ci>ml_inf</ci>
            <ci>ml</ci>
          </apply>
          <ci>tau_ml</ci>
        </apply>
      </apply>
      <apply>
        <eq/>
        <ci>ml_inf</ci>
        <apply>
          <divide/>
          <ci>aml</ci>
          <apply>
            <plus/>
            <ci>aml</ci>
            <ci>bml</ci>
          </apply>
        </apply>
      </apply>
      <apply>
        <eq/>
        <ci>tau_ml</ci>
        <apply>
          <divide/>
          <cn cellml:units="dimensionless">1.0</cn>
          <apply>
            <plus/>
            <ci>aml</ci>
            <ci>bml</ci>
          </apply>
        </apply>
      </apply>
    </math>
  </component>
  <component name="INab">
    <variable name="F" units="dimensionless" public_interface="in"/>
    <variable name="INab" units="dimensionless" public_interface="out"/>
    <variable name="PNab" units="dimensionless" initial_value="3.75e-10"/>
    <variable name="nai" units="dimensionless" public_interface="in"/>
    <variable name="nao" units="dimensionless" public_interface="in"/>
    <variable name="v" units="dimensionless" public_interface="in"/>
    <variable name="vfrt" units="dimensionless" public_interface="in"/>
    <math xmlns="http://www.w3.org/1998/Math/MathML">
      <apply>
        <eq/>
        <ci>INab</ci>
        <apply>
          <times/>
          <apply>
            <times/>
            <apply>
              <times/>
              <ci>PNab</ci>
              <ci>F</ci>
            </apply>
            <apply>
              <minus/>
              <apply>
                <times/>
                <ci>nai</ci>
                <apply>
                  <exp/>
                  <ci>vfrt</ci>
                </apply>
              </apply>
              <ci>nao</ci>
            </apply>
          </apply>
          <piecewise>
            <piece>
              <cn cellml:units="dimensionless">1.0</cn>
              <apply>
                <eq/>
                <ci>v</ci>
                <cn cellml:units="dimensionless">0.0</cn>
              </apply>
            </piece>
            <otherwise>
              <apply>
                <divide/>
                <ci>vfrt</ci>
                <apply>
                  <minus/>
                  <apply>
                    <exp/>
                    <ci>vfrt</ci>
                  </apply>
                  <cn cellml:units="dimensionless">1.0</cn>
                </apply>
              </apply>
            </otherwise>
          </piecewise>
        </apply>
      </apply>
    </math>
  </component>
  <component name="ITo">
    <variable name="ECl" units="dimensionless" public_interface="in"/>
    <variable name="Gto" units="dimensionless"/>
    <variable name="ITo" units="dimensionless" public_interface="out"/>
    <variable name="Jrel" units="dimensionless" public_interface="in"/>
    <variable name="aa" units="dimensionless" initial_value="0.995"/>
    <variable name="alpha_aa" units="dimensionless"/>
    <variable name="beta_aa" units="dimensionless"/>
    <variable name="kito2" units="dimensionless"/>
    <variable name="rito2" units="dimensionless"/>
    <variable name="t" units="dimensionless" public_interface="in"/>
    <variable name="v" units="dimensionless" public_interface="in"/>
    <math xmlns="http://www.w3.org/1998/Math/MathML">
      <apply>
        <eq/>
        <ci>Gto</ci>
        <apply>
          <times/>
          <cn cellml:units="dimensionless">0.4</cn>
          <cn cellml:units="dimensionless">0.5</cn>
        </apply>
      </apply>
      <apply>
        <eq/>
        <ci>ITo</ci>
        <apply>
          <times/>
          <apply>
            <times/>
            <apply>
              <times/>
              <apply>
                <times/>
                <ci>Gto</ci>
                <ci>aa</ci>
              </apply>
              <ci>rito2</ci>
            </apply>
            <ci>kito2</ci>
          </apply>
          <apply>
            <minus/>
            <ci>v</ci>
            <ci>ECl</ci>
          </apply>
        </apply>
      </apply>
      <apply>
        <eq/>
        <apply>
          <diff/>
          <bvar>
            <ci>t</ci>
          </bvar>
          <ci>aa</ci>
        </apply>
        <apply>
          <minus/>
          <apply>
            <times/>
            <ci>alpha_aa</ci>
            <apply>
              <minus/>
              <cn cellml:units="dimensionless">1.0</cn>
              <ci>aa</ci>
            </apply>
          </apply>
          <apply>
            <times/>
            <ci>beta_aa</ci>
            <ci>aa</ci>
          </apply>
        </apply>
      </apply>
      <apply>
        <eq/>
        <ci>alpha_aa</ci>
        <apply>
          <divide/>
          <cn cellml:units="dimensionless">0.025</cn>
          <apply>
            <plus/>
            <cn cellml:units="dimensionless">1.0</cn>
            <apply>
              <exp/>
              <apply>
                <divide/>
                <apply>
                  <plus/>
                  <ci>v</ci>
                  <cn cellml:units="dimensionless">58.0</cn>
                </apply>
                <cn cellml:units="dimensionless">5.0</cn>
              </apply>
            </apply>
          </apply>
        </apply>
      </apply>
      <apply>
        <eq/>
        <ci>beta_aa</ci>
        <apply>
          <divide/>
          <cn cellml:units="dimensionless">1.0</cn>
          <apply>
            <times/>
            <cn cellml:units="dimensionless">5.0</cn>
            <apply>
              <plus/>
              <cn cellml:units="dimensionless">1.0</cn>
              <apply>
                <exp/>
                <apply>
                  <divide/>
                  <apply>
                    <plus/>
                    <ci>v</ci>
                    <cn cellml:units="dimensionless">19.0</cn>
                  </apply>
                  <apply>
                    <minus/>
                    <cn cellml:units="dimensionless">9.0</cn>
                  </apply>
                </apply>
              </apply>
            </apply>
          </apply>
        </apply>
      </apply>
      <apply>
        <eq/>
        <ci>kito2</ci>
        <apply>
          <minus/>
          <cn cellml:units="dimensionless">1.0</cn>
          <apply>
            <divide/>
            <cn cellml:units="dimensionless">1.0</cn>
            <apply>
              <plus/>
              <cn cellml:units="dimensionless">1.0</cn>
              <apply>
                <times/>
                <apply>
                  <divide/>
                  <ci>Jrel</ci>
                  <cn cellml:units="dimensionless">0.4</cn>
                </apply>
                <apply>
                  <divide/>
                  <ci>Jrel</ci>
                  <cn cellml:units="dimensionless">0.4</cn>
                </apply>
              </apply>
            </apply>
          </apply>
        </apply>
      </apply>
      <apply>
        <eq/>
        <ci>rito2</ci>
        <apply>
          <divide/>
          <cn cellml:units="dimensionless">1.0</cn>
          <apply>
            <plus/>
            <cn cellml:units="dimensionless">1.0</cn>
            <apply>
              <exp/>
              <apply>
                <divide/>
                <apply>
                  <minus/>
                  <apply>
                    <plus/>
                    <ci>v</ci>
                    <cn cellml:units="dimensionless">10.0</cn>
                  </apply>
                </apply>
                <cn cellml:units="dimensionless">5.0</cn>
              </apply>
            </apply>
          </apply>
        </apply>
      </apply>
    </math>
  </component>
  <component name="I_Na">
    <variable name="ENa" units="dimensionless" public_interface="in"/>
    <variable name="GNa" units="dimensionless" initial_value="14.838"/>
    <variable name="INa" units="dimensionless" public_interface="out"/>
    <variable name="aa_h" units="dimensionless"/>
    <variable name="aa_j" units="dimensionless"/>
    <variable name="aa_m" units="dimensionless"/>
    <variable name="bb_h" units="dimensionless"/>
    <variable name="bb_j" units="dimensionless"/>
    <variable name="bb_m" units="dimensionless"/>
    <variable name="h" units="dimensionless" initial_value="0.631"/>
    <variable name="h_inf" units="dimensionless"/>
    <variable name="j" units="dimensionless" initial_value="0.631"/>
    <variable name="j_inf" units="dimensionless"/>
    <variable name="m" units="dimensionless" initial_value="0.0022"/>
    <variable name="m_inf" units="dimensionless"/>
    <variable name="t" units="dimensionless" public_interface="in"/>
    <variable name="tau_h" units="dimensionless"/>
    <variable name="tau_j" units="dimensionless"/>
    <variable name="tau_m" units="dimensionless"/>
    <variable name="v" units="dimensionless" public_interface="in"/>
    <math xmlns="http://www.w3.org/1998/Math/MathML">
      <apply>
        <eq/>
        <ci>INa</ci>
        <apply>
          <times/>
          <apply>
            <times/>
            <apply>
              <times/>
              <apply>
                <times/>
                <apply>
                  <times/>
                  <apply>
                    <times/>
                    <ci>GNa</ci>
                    <ci>m</ci>
                  </apply>
                  <ci>m</ci>
                </apply>
                <ci>m</ci>
              </apply>
              <ci>h</ci>
            </apply>
            <ci>j</ci>
          </apply>
          <apply>
            <minus/>
            <ci>v</ci>
            <ci>ENa</ci>
          </apply>
        </apply>
      </apply>
      <apply>
        <eq/>
        <ci>aa_h</ci>
        <piecewise>
          <piece>
            <cn cellml:units="dimensionless">0.0</cn>
            <apply>
              <geq/>
              <ci>v</ci>
              <apply>
                <minus/>
                <cn cellml:units="dimensionless">40.0</cn>
              </apply>
            </apply>
          </piece>
          <otherwise>
            <apply>
              <times/>
              <cn cellml:units="dimensionless">0.057</cn>
              <apply>
                <exp/>
                <apply>
                  <divide/>
                  <apply>
                    <minus/>
                    <apply>
                      <plus/>
                      <ci>v</ci>
                      <cn cellml:units="dimensionless">80.0</cn>
                    </apply>
                  </apply>
                  <cn cellml:units="dimensionless">6.8</cn>
                </apply>
              </apply>
            </apply>
          </otherwise>
        </piecewise>
      </apply>
      <apply>
        <eq/>
        <ci>aa_j</ci>
        <piecewise>
          <piece>
            <cn cellml:units="dimensionless">0.0</cn>
            <apply>
              <geq/>
              <ci>v</ci>
              <apply>
                <minus/>
                <cn cellml:units="dimensionless">40.0</cn>
              </apply>
            </apply>
          </piece>
          <otherwise>
            <apply>
              <divide/>
              <apply>
                <times/>
                <apply>
                  <minus/>
                  <apply>
                    <times/>
                    <apply>
                      <minus/>
                      <cn cellml:units="dimensionless">25428.0</cn>
                    </apply>
                    <apply>
                      <exp/>
                      <apply>
                        <times/>
                        <cn cellml:units="dimensionless">0.2444</cn>
                        <ci>v</ci>
                      </apply>
                    </apply>
                  </apply>
                  <apply>
                    <times/>
                    <cn cellml:units="dimensionless">6.948e-06</cn>
                    <apply>
                      <exp/>
                      <apply>
                        <times/>
                        <apply>
                          <minus/>
                          <cn cellml:units="dimensionless">0.04391</cn>
                        </apply>
                        <ci>v</ci>
                      </apply>
                    </apply>
                  </apply>
                </apply>
                <apply>
                  <plus/>
                  <ci>v</ci>
                  <cn cellml:units="dimensionless">37.78</cn>
                </apply>
              </apply>
              <apply>
                <plus/>
                <cn cellml:units="dimensionless">1.0</cn>
                <apply>
                  <exp/>
                  <apply>
                    <times/>
                    <cn cellml:units="dimensionless">0.311</cn>
                    <apply>
                      <plus/>
                      <ci>v</ci>
                      <cn cellml:units="dimensionless">79.23</cn>
                    </apply>
                  </apply>
                </apply>
              </apply>
            </apply>
          </otherwise>
        </piecewise>
      </apply>
      <apply>
        <eq/>
        <ci>aa_m</ci>
        <apply>
          <divide/>
          <cn cellml:units="dimensionless">1.0</cn>
          <apply>
            <plus/>
            <cn cellml:units="dimensionless">1.0</cn>
            <apply>
              <exp/>
              <apply>
                <divide/>
                <apply>
                  <minus/>
                  <apply>
                    <minus/>
                    <cn cellml:units="dimensionless">60.0</cn>
                  </apply>
                  <ci>v</ci>
                </apply>
                <cn cellml:units="dimensionless">5.0</cn>
              </apply>
            </apply>
          </apply>
        </apply>
      </apply>
      <apply>
        <eq/>
        <ci>bb_h</ci>
        <piecewise>
          <piece>
            <apply>
              <divide/>
              <cn cellml:units="dimensionless">0.77</cn>
              <apply>
                <times/>
                <cn cellml:units="dimensionless">0.13</cn>
                <apply>
                  <plus/>
                  <cn cellml:units="dimensionless">1.0</cn>
                  <apply>
                    <exp/>
                    <apply>
                      <divide/>
                      <apply>
                        <minus/>
                        <apply>
                          <plus/>
                          <ci>v</ci>
                          <cn cellml:units="dimensionless">10.66</cn>
                        </apply>
                      </apply>
                      <cn cellml:units="dimensionless">11.1</cn>
                    </apply>
                  </apply>
                </apply>
              </apply>
            </apply>
            <apply>
              <geq/>
              <ci>v</ci>
              <apply>
                <minus/>
                <cn cellml:units="dimensionless">40.0</cn>
              </apply>
            </apply>
          </piece>
          <otherwise>
            <apply>
              <plus/>
              <apply>
                <times/>
                <cn cellml:units="dimensionless">2.7</cn>
                <apply>
                  <exp/>
                  <apply>
                    <times/>
                    <cn cellml:units="dimensionless">0.079</cn>
                    <ci>v</ci>
                  </apply>
                </apply>
              </apply>
              <apply>
                <times/>
                <cn cellml:units="dimensionless">310000.0</cn>
                <apply>
                  <exp/>
                  <apply>
                    <times/>
                    <cn cellml:units="dimensionless">0.3485</cn>
                    <ci>v</ci>
                  </apply>
                </apply>
              </apply>
            </apply>
          </otherwise>
        </piecewise>
      </apply>
      <apply>
        <eq/>
        <ci>bb_j</ci>
        <piecewise>
          <piece>
            <apply>
              <divide/>
              <apply>
                <times/>
                <cn cellml:units="dimensionless">0.6</cn>
                <apply>
                  <exp/>
                  <apply>
                    <times/>
                    <cn cellml:units="dimensionless">0.057</cn>
                    <ci>v</ci>
                  </apply>
                </apply>
              </apply>
              <apply>
                <plus/>
                <cn cellml:units="dimensionless">1.0</cn>
                <apply>
                  <exp/>
                  <apply>
                    <times/>
                    <apply>
                      <minus/>
                      <cn cellml:units="dimensionless">0.1</cn>
                    </apply>
                    <apply>
                      <plus/>
                      <ci>v</ci>
                      <cn cellml:units="dimensionless">32.0</cn>
                    </apply>
                  </apply>
                </apply>
              </apply>
            </apply>
            <apply>
              <geq/>
              <ci>v</ci>
              <apply>
                <minus/>
                <cn cellml:units="dimensionless">40.0</cn>
              </apply>
            </apply>
          </piece>
          <otherwise>
            <apply>
              <divide/>
              <apply>
                <times/>
                <cn cellml:units="dimensionless">0.02424</cn>
                <apply>
                  <exp/>
                  <apply>
                    <times/>
                    <apply>
                      <minus/>
                      <cn cellml:units="dimensionless">0.01052</cn>
                    </apply>
                    <ci>v</ci>
                  </apply>
                </apply>
              </apply>
              <apply>
                <plus/>
                <cn cellml:units="dimensionless">1.0</cn>
                <apply>
                  <exp/>
                  <apply>
                    <times/>
                    <apply>
                      <minus/>
                      <cn cellml:units="dimensionless">0.1378</cn>
                    </apply>
                    <apply>
                      <plus/>
                      <ci>v</ci>
                      <cn cellml:units="dimensionless">40.14</cn>
                    </apply>
                  </apply>
                </apply>
              </apply>
            </apply>
          </otherwise>
        </piecewise>
      </apply>
      <apply>
        <eq/>
        <ci>bb_m</ci>
        <apply>
          <plus/>
          <apply>
            <divide/>
            <cn cellml:units="dimensionless">0.1</cn>
            <apply>
              <plus/>
              <cn cellml:units="dimensionless">1.0</cn>
              <apply>
                <exp/>
                <apply>
                  <divide/>
                  <apply>
                    <plus/>
                    <ci>v</ci>
                    <cn cellml:units="dimensionless">35.0</cn>
                  </apply>
                  <cn cellml:units="dimensionless">5.0</cn>
                </apply>
              </apply>
            </apply>
          </apply>
          <apply>
            <divide/>
            <cn cellml:units="dimensionless">0.1</cn>
            <apply>
              <plus/>
              <cn cellml:units="dimensionless">1.0</cn>
              <apply>
                <exp/>
                <apply>
                  <divide/>
                  <apply>
                    <minus/>
                    <ci>v</ci>
                    <cn cellml:units="dimensionless">50.0</cn>
                  </apply>
                  <cn cellml:units="dimensionless">200.0</cn>
                </apply>
              </apply>
            </apply>
          </apply>
        </apply>
      </apply>
      <apply>
        <eq/>
        <apply>
          <diff/>
          <bvar>
            <ci>t</ci>
          </bvar>
          <ci>h</ci>
        </apply>
        <apply>
          <divide/>
          <apply>
            <minus/>
            <ci>h_inf</ci>
            <ci>h</ci>
          </apply>
          <ci>tau_h</ci>
        </apply>
      </apply>
      <apply>
        <eq/>
        <ci>h_inf</ci>
        <apply>
          <divide/>
          <cn cellml:units="dimensionless">1.0</cn>
          <apply>
            <times/>
            <apply>
              <plus/>
              <cn cellml:units="dimensionless">1.0</cn>
              <apply>
                <exp/>
                <apply>
                  <divide/>
                  <apply>
                    <plus/>
                    <ci>v</ci>
                    <cn cellml:units="dimensionless">71.55</cn>
                  </apply>
                  <cn cellml:units="dimensionless">7.43</cn>
                </apply>
              </apply>
            </apply>
            <apply>
              <plus/>
              <cn cellml:units="dimensionless">1.0</cn>
              <apply>
                <exp/>
                <apply>
                  <divide/>
                  <apply>
                    <plus/>
                    <ci>v</ci>
                    <cn cellml:units="dimensionless">71.55</cn>
                  </apply>
                  <cn cellml:units="dimensionless">7.43</cn>
                </apply>
              </apply>
            </apply>
          </apply>
        </apply>
      </apply>
      <apply>
        <eq/>
        <apply>
          <diff/>
          <bvar>
            <ci>t</ci>
          </bvar>
          <ci>j</ci>
        </apply>
        <apply>
          <divide/>
          <apply>
            <minus/>
            <ci>j_inf</ci>
            <ci>j</ci>
          </apply>
          <ci>tau_j</ci>
        </apply>
      </apply>
      <apply>
        <eq/>
        <ci>j_inf</ci>
        <ci>h_inf</ci>
      </apply>
      <apply>
        <eq/>
        <apply>
          <diff/>
          <bvar>
            <ci>t</ci>
          </bvar>
          <ci>m</ci>
        </apply>
        <apply>
          <divide/>
          <apply>
            <minus/>
            <ci>m_inf</ci>
            <ci>m</ci>
          </apply>
          <ci>tau_m</ci>
        </apply>
      </apply>
      <apply>
        <eq/>
        <ci>m_inf</ci>
        <apply>
          <divide/>
          <cn cellml:units="dimensionless">1.0</cn>
          <apply>
            <times/>
            <apply>
              <plus/>
              <cn cellml:units="dimensionless">1.0</cn>
              <apply>
                <exp/>
                <apply>
                  <divide/>
                  <apply>
                    <minus/>
                    <apply>
                      <minus/>
                      <cn cellml:units="dimensionless">56.86</cn>
                    </apply>
                    <ci>v</ci>
                  </apply>
                  <cn cellml:units="dimensionless">9.03</cn>
                </apply>
              </apply>
            </apply>
            <apply>
              <plus/>
              <cn cellml:units="dimensionless">1.0</cn>
              <apply>
                <exp/>
                <apply>
                  <divide/>
                  <apply>
                    <minus/>
                    <apply>
                      <minus/>
                      <cn cellml:units="dimensionless">56.86</cn>
                    </apply>
                    <ci>v</ci>
                  </apply>
                  <cn cellml:units="dimensionless">9.03</cn>
                </apply>
              </apply>
            </apply>
          </apply>
        </apply>
      </apply>
      <apply>
        <eq/>
        <ci>tau_h</ci>
        <apply>
          <divide/>
          <cn cellml:units="dimensionless">1.0</cn>
          <apply>
            <plus/>
            <ci>aa_h</ci>
            <ci>bb_h</ci>
          </apply>
        </apply>
      </apply>
      <apply>
        <eq/>
        <ci>tau_j</ci>
        <apply>
          <divide/>
          <cn cellml:units="dimensionless">1.0</cn>
          <apply>
            <plus/>
            <ci>aa_j</ci>
            <ci>bb_j</ci>
          </apply>
        </apply>
      </apply>
      <apply>
        <eq/>
        <ci>tau_m</ci>
        <apply>
          <times/>
          <ci>aa_m</ci>
          <ci>bb_m</ci>
        </apply>
      </apply>
    </math>
  </component>
  <component name="IpCa">
    <variable name="GpCa" units="dimensionless" initial_value="0.0575"/>
    <variable name="ICaK" units="dimensionless" public_interface="in"/>
    <variable name="ICaL_ICaL" units="dimensionless" public_interface="in"/>
    <variable name="ICaNa" units="dimensionless" public_interface="in"/>
    <variable name="ICab_ICab" units="dimensionless" public_interface="in"/>
    <variable name="IK1_IK1" units="dimensionless" public_interface="in"/>
    <variable name="IKb_IKb" units="dimensionless" public_interface="in"/>
    <variable name="IKr_IKr" units="dimensionless" public_interface="in"/>
    <variable name="IKs_IKs" units="dimensionless" public_interface="in"/>
    <variable name="INa" units="dimensionless" public_interface="in"/>
    <variable name="INaCa_i_INaCa_i" units="dimensionless" public_interface="in"/>
    <variable name="INaCa_ss_INaCa_ss" units="dimensionless" public_interface="in"/>
    <variable name="INaK_INaK" units="dimensionless" public_interface="in"/>
    <variable name="INaL_INaL" units="dimensionless" public_interface="in"/>
    <variable name="INab_INab" units="dimensionless" public_interface="in"/>
    <variable name="ITo_ITo" units="dimensionless" public_interface="in"/>
    <variable name="Iion" units="dimensionless" public_interface="out"/>
    <variable name="IpCa" units="dimensionless" public_interface="out"/>
    <variable name="cai" units="dimensionless" public_interface="in"/>
    <math xmlns="http://www.w3.org/1998/Math/MathML">
      <apply>
        <eq/>
        <ci>Iion</ci>
        <apply>
          <plus/>
          <apply>
            <plus/>
            <apply>
              <plus/>
              <apply>
                <plus/>
                <apply>
                  <plus/>
                  <apply>
                    <plus/>
                    <apply>
                      <plus/>
                      <apply>
                        <plus/>
                        <apply>
                          <plus/>
                          <apply>
                            <plus/>
                            <apply>
                              <plus/>
                              <apply>
                                <plus/>
                                <apply>
                                  <plus/>
                                  <apply>
                                    <plus/>
                                    <apply>
                                      <plus/>
                                      <ci>INa</ci>
                                      <ci>INaL_INaL</ci>
                                    </apply>
                                    <ci>ICaL_ICaL</ci>
                                  </apply>
                                  <ci>ICaNa</ci>
                                </apply>
                                <ci>ICaK</ci>
                              </apply>
                              <ci>IKr_IKr</ci>
                            </apply>
                            <ci>IKs_IKs</ci>
                          </apply>
                          <ci>IK1_IK1</ci>
                        </apply>
                        <ci>ITo_ITo</ci>
                      </apply>
                      <ci>INaCa_i_INaCa_i</ci>
                    </apply>
                    <ci>INaCa_ss_INaCa_ss</ci>
                  </apply>
                  <ci>INaK_INaK</ci>
                </apply>
                <ci>INab_INab</ci>
              </apply>
              <ci>IKb_IKb</ci>
            </apply>
            <ci>IpCa</ci>
          </apply>
          <ci>ICab_ICab</ci>
        </apply>
      </apply>
      <apply>
        <eq/>
        <ci>IpCa</ci>
        <apply>
          <divide/>
          <apply>
            <times/>
            <ci>GpCa</ci>
            <ci>cai</ci>
          </apply>
          <apply>
            <plus/>
            <cn cellml:units="dimensionless">0.0005</cn>
            <ci>cai</ci>
          </apply>
        </apply>
      </apply>
    </math>
  </component>
  <component name="SR_uptake">
    <variable name="BSLmax" units="dimensionless" public_interface="out" initial_value="1.124"/>
    <variable name="BSRmax" units="dimensionless" public_interface="out" initial_value="0.047"/>
    <variable name="CaMKa" units="dimensionless" public_interface="in"/>
    <variable name="Jleak" units="dimensionless"/>
    <variable name="Jtr" units="dimensionless" public_interface="out"/>
    <variable name="Jtr2" units="dimensionless" public_interface="out"/>
    <variable name="Jup" units="dimensionless" public_interface="out"/>
    <variable name="Jup2" units="dimensionless" public_interface="out"/>
    <variable name="Jupnp" units="dimensionless"/>
    <variable name="Jupnp2" units="dimensionless"/>
    <variable name="Jupp" units="dimensionless"/>
    <variable name="Jupp2" units="dimensionless"/>
    <variable name="KmBSL" units="dimensionless" public_interface="out" initial_value="0.0087"/>
    <variable name="KmBSR" units="dimensionless" public_interface="out" initial_value="0.00087"/>
    <variable name="KmCaMK" units="dimensionless" public_interface="in"/>
    <variable name="cacsr" units="dimensionless" public_interface="in"/>
    <variable name="cai" units="dimensionless" public_interface="in"/>
    <variable name="cai2" units="dimensionless" public_interface="in"/>
    <variable name="cajsr" units="dimensionless" public_interface="in"/>
    <variable name="cansr" units="dimensionless" public_interface="in"/>
    <variable name="cmdnmax" units="dimensionless" public_interface="out" initial_value="0.05"/>
    <variable name="csqnmax" units="dimensionless" public_interface="out" initial_value="10.0"/>
    <variable name="fJupp" units="dimensionless"/>
    <variable name="kmcmdn" units="dimensionless" public_interface="out" initial_value="0.00238"/>
    <variable name="kmcsqn" units="dimensionless" public_interface="out" initial_value="0.8"/>
    <variable name="kmtrpn" units="dimensionless" public_interface="out" initial_value="0.0005"/>
    <variable name="trpnmax" units="dimensionless" public_interface="out" initial_value="0.07"/>
    <math xmlns="http://www.w3.org/1998/Math/MathML">
      <apply>
        <eq/>
        <ci>Jleak</ci>
        <apply>
          <divide/>
          <apply>
            <times/>
            <cn cellml:units="dimensionless">0.005</cn>
            <ci>cansr</ci>
          </apply>
          <cn cellml:units="dimensionless">15.0</cn>
        </apply>
      </apply>
      <apply>
        <eq/>
        <ci>Jtr</ci>
        <apply>
          <divide/>
          <apply>
            <minus/>
            <ci>cansr</ci>
            <ci>cajsr</ci>
          </apply>
          <cn cellml:units="dimensionless">100.0</cn>
        </apply>
      </apply>
      <apply>
        <eq/>
        <ci>Jtr2</ci>
        <apply>
          <divide/>
          <apply>
            <minus/>
            <ci>cansr</ci>
            <ci>cacsr</ci>
          </apply>
          <cn cellml:units="dimensionless">100.0</cn>
        </apply>
      </apply>
      <apply>
        <eq/>
        <ci>Jup</ci>
        <apply>
          <minus/>
          <apply>
            <plus/>
            <apply>
              <times/>
              <apply>
                <minus/>
                <cn cellml:units="dimensionless">1.0</cn>
                <ci>fJupp</ci>
              </apply>
              <ci>Jupnp</ci>
            </apply>
            <apply>
              <times/>
              <ci>fJupp</ci>
              <ci>Jupp</ci>
            </apply>
          </apply>
          <ci>Jleak</ci>
        </apply>
      </apply>
      <apply>
        <eq/>
        <ci>Jup2</ci>
        <apply>
          <minus/>
          <apply>
            <plus/>
            <apply>
              <times/>
              <apply>
                <minus/>
                <cn cellml:units="dimensionless">1.0</cn>
                <ci>fJupp</ci>
              </apply>
              <ci>Jupnp2</ci>
            </apply>
            <apply>
              <times/>
              <ci>fJupp</ci>
              <ci>Jupp2</ci>
            </apply>
          </apply>
          <ci>Jleak</ci>
        </apply>
      </apply>
      <apply>
        <eq/>
        <ci>Jupnp</ci>
        <apply>
          <divide/>
          <apply>
            <times/>
            <apply>
              <times/>
              <cn cellml:units="dimensionless">1.0</cn>
              <cn cellml:units="dimensionless">0.005</cn>
            </apply>
            <ci>cai</ci>
          </apply>
          <apply>
            <plus/>
            <ci>cai</ci>
            <cn cellml:units="dimensionless">0.001</cn>
          </apply>
        </apply>
      </apply>
      <apply>
        <eq/>
        <ci>Jupnp2</ci>
        <apply>
          <divide/>
          <apply>
            <times/>
            <apply>
              <times/>
              <cn cellml:units="dimensionless">1.0</cn>
              <cn cellml:units="dimensionless">0.005</cn>
            </apply>
            <ci>cai2</ci>
          </apply>
          <apply>
            <plus/>
            <ci>cai2</ci>
            <cn cellml:units="dimensionless">0.001</cn>
          </apply>
        </apply>
      </apply>
      <apply>
        <eq/>
        <ci>Jupp</ci>
        <apply>
          <divide/>
          <apply>
            <times/>
            <apply>
              <times/>
              <apply>
                <times/>
                <cn cellml:units="dimensionless">1.0</cn>
                <cn cellml:units="dimensionless">3.0</cn>
              </apply>
              <cn cellml:units="dimensionless">0.005</cn>
            </apply>
            <ci>cai</ci>
          </apply>
          <apply>
            <minus/>
            <apply>
              <plus/>
              <ci>cai</ci>
              <cn cellml:units="dimensionless">0.001</cn>
            </apply>
            <cn cellml:units="dimensionless">0.0002</cn>
          </apply>
        </apply>
      </apply>
      <apply>
        <eq/>
        <ci>Jupp2</ci>
        <apply>
          <divide/>
          <apply>
            <times/>
            <apply>
              <times/>
              <apply>
                <times/>
                <cn cellml:units="dimensionless">1.0</cn>
                <cn cellml:units="dimensionless">3.0</cn>
              </apply>
              <cn cellml:units="dimensionless">0.005</cn>
            </apply>
            <ci>cai2</ci>
          </apply>
          <apply>
            <minus/>
            <apply>
              <plus/>
              <ci>cai2</ci>
              <cn cellml:units="dimensionless">0.001</cn>
            </apply>
            <cn cellml:units="dimensionless">0.0002</cn>
          </apply>
        </apply>
      </apply>
      <apply>
        <eq/>
        <ci>fJupp</ci>
        <apply>
          <divide/>
          <cn cellml:units="dimensionless">1.0</cn>
          <apply>
            <plus/>
            <cn cellml:units="dimensionless">1.0</cn>
            <apply>
              <divide/>
              <ci>KmCaMK</ci>
              <ci>CaMKa</ci>
            </apply>
          </apply>
        </apply>
      </apply>
    </math>
  </component>
  <component name="cell">
    <variable name="Acap" units="dimensionless" public_interface="out"/>
    <variable name="Ageo" units="dimensionless"/>
    <variable name="F" units="dimensionless" public_interface="out" initial_value="96485.0"/>
    <variable name="I_stim" units="dimensionless" public_interface="in"/>
    <variable name="Iion" units="dimensionless" public_interface="in"/>
    <variable name="L" units="dimensionless" initial_value="0.017"/>
    <variable name="R" units="dimensionless" public_interface="out" initial_value="8314.0"/>
    <variable name="T" units="dimensionless" public_interface="out" initial_value="310.0"/>
    <variable name="cao" units="dimensionless" public_interface="out"/>
    <variable name="cli" units="dimensionless" public_interface="out" initial_value="19.53"/>
    <variable name="clo" units="dimensionless" public_interface="out" initial_value="100.0"/>
    <variable name="ko" units="dimensionless" public_interface="out" initial_value="5.4"/>
    <variable name="nao" units="dimensionless" public_interface="out" initial_value="140.0"/>
    <variable name="pi" units="dimensionless" initial_value="3.14"/>
    <variable name="rad" units="dimensionless" initial_value="0.0011"/>
    <variable name="t" units="dimensionless" public_interface="in"/>
    <variable name="v" units="dimensionless" public_interface="out" initial_value="-87.3"/>
    <variable name="vcell" units="dimensionless"/>
    <variable name="vcsr" units="dimensionless" public_interface="out"/>
    <variable name="vjsr" units="dimensionless" public_interface="out"/>
    <variable name="vmyo" units="dimensionless" public_interface="out"/>
    <variable name="vmyo1" units="dimensionless" public_interface="out"/>
    <variable name="vmyo1frac" units="dimensionless" public_interface="out" initial_value="0.4"/>
    <variable name="vmyo2" units="dimensionless" public_interface="out"/>
    <variable name="vnsr" units="dimensionless" public_interface="out"/>
    <variable name="vnsr1" units="dimensionless" public_interface="out"/>
    <variable name="vnsr2" units="dimensionless" public_interface="out"/>
    <variable name="vss" units="dimensionless" public_interface="out"/>
    <math xmlns="http://www.w3.org/1998/Math/MathML">
      <apply>
        <eq/>
        <ci>Acap</ci>
        <apply>
          <times/>
          <cn cellml:units="dimensionless">2.0</cn>
          <ci>Ageo</ci>
        </apply>
      </apply>
      <apply>
        <eq/>
        <ci>Ageo</ci>
        <apply>
          <plus/>
          <apply>
            <times/>
            <apply>
              <times/>
              <apply>
                <times/>
                <cn cellml:units="dimensionless">2.0</cn>
                <ci>pi</ci>
              </apply>
              <ci>rad</ci>
            </apply>
            <ci>rad</ci>
          </apply>
          <apply>
            <times/>
            <apply>
              <times/>
              <apply>
                <times/>
                <cn cellml:units="dimensionless">2.0</cn>
                <ci>pi</ci>
              </apply>
              <ci>rad</ci>
            </apply>
            <ci>L</ci>
          </apply>
        </apply>
      </apply>
      <apply>
        <eq/>
        <ci>cao</ci>
        <apply>
          <times/>
          <cn cellml:units="dimensionless">1.0</cn>
          <cn cellml:units="dimensionless">1.8</cn>
        </apply>
      </apply>
      <apply>
        <eq/>
        <apply>
          <diff/>
          <bvar>
            <ci>t</ci>
          </bvar>
          <ci>v</ci>
        </apply>
        <apply>
          <minus/>
          <apply>
            <minus/>
            <ci>Iion</ci>
          </apply>
          <ci>I_stim</ci>
        </apply>
      </apply>
      <apply>
        <eq/>
        <ci>vcell</ci>
        <apply>
          <times/>
          <apply>
            <times/>
            <apply>
              <times/>
              <apply>
                <times/>
                <cn cellml:units="dimensionless">1000.0</cn>
                <ci>pi</ci>
              </apply>
              <ci>rad</ci>
            </apply>
            <ci>rad</ci>
          </apply>
          <ci>L</ci>
        </apply>
      </apply>
      <apply>
        <eq/>
        <ci>vcsr</ci>
        <ci>vjsr</ci>
      </apply>
      <apply>
        <eq/>
        <ci>vjsr</ci>
        <apply>
          <divide/>
          <apply>
            <times/>
            <cn cellml:units="dimensionless">0.0048</cn>
            <ci>vcell</ci>
          </apply>
          <cn cellml:units="dimensionless">2.0</cn>
        </apply>
      </apply>
      <apply>
        <eq/>
        <ci>vmyo</ci>
        <apply>
          <times/>
          <cn cellml:units="dimensionless">0.68</cn>
          <ci>vcell</ci>
        </apply>
      </apply>
      <apply>
        <eq/>
        <ci>vmyo1</ci>
        <apply>
          <times/>
          <ci>vmyo</ci>
          <ci>vmyo1frac</ci>
        </apply>
      </apply>
      <apply>
        <eq/>
        <ci>vmyo2</ci>
        <apply>
          <minus/>
          <ci>vmyo</ci>
          <ci>vmyo1</ci>
        </apply>
      </apply>
      <apply>
        <eq/>
        <ci>vnsr</ci>
        <apply>
          <times/>
          <cn cellml:units="dimensionless">0.0552</cn>
          <ci>vcell</ci>
        </apply>
      </apply>
      <apply>
        <eq/>
        <ci>vnsr1</ci>
        <apply>
          <divide/>
          <ci>vnsr</ci>
          <cn cellml:units="dimensionless">2.0</cn>
        </apply>
      </apply>
      <apply>
        <eq/>
        <ci>vnsr2</ci>
        <apply>
          <divide/>
          <ci>vnsr</ci>
          <cn cellml:units="dimensionless">2.0</cn>
        </apply>
      </apply>
      <apply>
        <eq/>
        <ci>vss</ci>
        <apply>
          <divide/>
          <apply>
            <times/>
            <cn cellml:units="dimensionless">0.02</cn>
            <ci>vcell</ci>
          </apply>
          <cn cellml:units="dimensionless">2.0</cn>
        </apply>
      </apply>
    </math>
  </component>
  <component name="diffusion">
    <variable name="Jdiff" units="dimensionless" public_interface="out"/>
    <variable name="JdiffK" units="dimensionless" public_interface="out"/>
    <variable name="JdiffNa" units="dimensionless" public_interface="out"/>
    <variable name="cai" units="dimensionless" public_interface="in"/>
    <variable name="cass" units="dimensionless" public_interface="in"/>
    <variable name="ki" units="dimensionless" public_interface="in"/>
    <variable name="kss" units="dimensionless" public_interface="in"/>
    <variable name="nai" units="dimensionless" public_interface="in"/>
    <variable name="nass" units="dimensionless" public_interface="in"/>
    <math xmlns="http://www.w3.org/1998/Math/MathML">
      <apply>
        <eq/>
        <ci>Jdiff</ci>
        <apply>
          <divide/>
          <apply>
            <minus/>
            <ci>cass</ci>
            <ci>cai</ci>
          </apply>
          <cn cellml:units="dimensionless">0.2</cn>
        </apply>
      </apply>
      <apply>
        <eq/>
        <ci>JdiffK</ci>
        <apply>
          <divide/>
          <apply>
            <minus/>
            <ci>kss</ci>
            <ci>ki</ci>
          </apply>
          <cn cellml:units="dimensionless">2.0</cn>
        </apply>
      </apply>
      <apply>
        <eq/>
        <ci>JdiffNa</ci>
        <apply>
          <divide/>
          <apply>
            <minus/>
            <ci>nass</ci>
            <ci>nai</ci>
          </apply>
          <cn cellml:units="dimensionless">2.0</cn>
        </apply>
      </apply>
    </math>
  </component>
  <component name="ionic_concentrations">
    <variable name="Acap" units="dimensionless" public_interface="in"/>
    <variable name="BSLmax" units="dimensionless" public_interface="in"/>
    <variable name="BSRmax" units="dimensionless" public_interface="in"/>
    <variable name="Bcacsr" units="dimensionless"/>
    <variable name="Bcai" units="dimensionless"/>
    <variable name="Bcai2" units="dimensionless"/>
    <variable name="Bcajsr" units="dimensionless"/>
    <variable name="Bcass" units="dimensionless"/>
    <variable name="F" units="dimensionless" public_interface="in"/>
    <variable name="ICaK" units="dimensionless" public_interface="in"/>
    <variable name="ICaL_ICaL" units="dimensionless" public_interface="in"/>
    <variable name="ICaNa" units="dimensionless" public_interface="in"/>
    <variable name="ICab_ICab" units="dimensionless" public_interface="in"/>
    <variable name="IK1_IK1" units="dimensionless" public_interface="in"/>
    <variable name="IKb_IKb" units="dimensionless" public_interface="in"/>
    <variable name="IKr_IKr" units="dimensionless" public_interface="in"/>
    <variable name="IKs_IKs" units="dimensionless" public_interface="in"/>
    <variable name="INa" units="dimensionless" public_interface="in"/>
    <variable name="INaCa_i_INaCa_i" units="dimensionless" public_interface="in"/>
    <variable name="INaCa_ss_INaCa_ss" units="dimensionless" public_interface="in"/>
    <variable name="INaK_INaK" units="dimensionless" public_interface="in"/>
    <variable name="INaL_INaL" units="dimensionless" public_interface="in"/>
    <variable name="INab_INab" units="dimensionless" public_interface="in"/>
    <variable name="IpCa_IpCa" units="dimensionless" public_interface="in"/>
    <variable name="Jdiff" units="dimensionless" public_interface="in"/>
    <variable name="JdiffK" units="dimensionless" public_interface="in"/>
    <variable name="JdiffNa" units="dimensionless" public_interface="in"/>
    <variable name="Jgap" units="dimensionless" public_interface="in"/>
    <variable name="Jrel" units="dimensionless" public_interface="in"/>
    <variable name="Jrel2" units="dimensionless" public_interface="in"/>
    <variable name="Jtr" units="dimensionless" public_interface="in"/>
    <variable name="Jtr2" units="dimensionless" public_interface="in"/>
    <variable name="Jup" units="dimensionless" public_interface="in"/>
    <variable name="Jup2" units="dimensionless" public_interface="in"/>
    <variable name="KmBSL" units="dimensionless" public_interface="in"/>
    <variable name="KmBSR" units="dimensionless" public_interface="in"/>
    <variable name="cacsr" units="dimensionless" public_interface="out" initial_value="1.3"/>
    <variable name="cai" units="dimensionless" public_interface="out" initial_value="6.75e-05"/>
    <variable name="cai2" units="dimensionless" public_interface="out" initial_value="6.81e-05"/>
    <variable name="cai_avg" units="dimensionless"/>
    <variable name="cajsr" units="dimensionless" public_interface="out" initial_value="1.31"/>
    <variable name="cansr" units="dimensionless" public_interface="out" initial_value="1.37"/>
    <variable name="cass" units="dimensionless" public_interface="out" initial_value="6.75e-05"/>
    <variable name="cmdnmax" units="dimensionless" public_interface="in"/>
    <variable name="csqnmax" units="dimensionless" public_interface="in"/>
    <variable name="diff_cacsr" units="dimensionless"/>
    <variable name="diff_cai" units="dimensionless"/>
    <variable name="diff_cai2" units="dimensionless"/>
    <variable name="diff_cajsr" units="dimensionless"/>
    <variable name="diff_cansr" units="dimensionless"/>
    <variable name="diff_cass" units="dimensionless"/>
    <variable name="diff_ki" units="dimensionless"/>
    <variable name="diff_kss" units="dimensionless"/>
    <variable name="diff_nai" units="dimensionless"/>
    <variable name="diff_nass" units="dimensionless"/>
    <variable name="ki" units="dimensionless" public_interface="out" initial_value="140.76"/>
    <variable name="kmcmdn" units="dimensionless" public_interface="in"/>
    <variable name="kmcsqn" units="dimensionless" public_interface="in"/>
    <variable name="kmtrpn" units="dimensionless" public_interface="in"/>
    <variable name="kss" units="dimensionless" public_interface="out" initial_value="140.76"/>
    <variable name="nai" units="dimensionless" public_interface="out" initial_value="6.43"/>
    <variable name="nass" units="dimensionless" public_interface="out" initial_value="6.43"/>
    <variable name="t" units="dimensionless" public_interface="in"/>
    <variable name="trpnmax" units="dimensionless" public_interface="in"/>
    <variable name="vcsr" units="dimensionless" public_interface="in"/>
    <variable name="vjsr" units="dimensionless" public_interface="in"/>
    <variable name="vmyo" units="dimensionless" public_interface="in"/>
    <variable name="vmyo1" units="dimensionless" public_interface="in"/>
    <variable name="vmyo1frac" units="dimensionless" public_interface="in"/>
    <variable name="vmyo2" units="dimensionless" public_interface="in"/>
    <variable name="vnsr" units="dimensionless" public_interface="in"/>
    <variable name="vnsr1" units="dimensionless" public_interface="in"/>
    <variable name="vnsr2" units="dimensionless" public_interface="in"/>
    <variable name="vss" units="dimensionless" public_interface="in"/>
    <math xmlns="http://www.w3.org/1998/Math/MathML">
      <apply>
        <eq/>
        <ci>Bcacsr</ci>
        <apply>
          <divide/>
          <cn cellml:units="dimensionless">1.0</cn>
          <apply>
            <plus/>
            <cn cellml:units="dimensionless">1.0</cn>
            <apply>
              <divide/>
              <apply>
                <times/>
                <ci>csqnmax</ci>
                <ci>kmcsqn</ci>
              </apply>
              <apply>
                <times/>
                <apply>
                  <plus/>
                  <ci>kmcsqn</ci>
                  <ci>cacsr</ci>
                </apply>
                <apply>
                  <plus/>
                  <ci>kmcsqn</ci>
                  <ci>cacsr</ci>
                </apply>
              </apply>
            </apply>
          </apply>
        </apply>
      </apply>
      <apply>
        <eq/>
        <ci>Bcai</ci>
        <apply>
          <divide/>
          <cn cellml:units="dimensionless">1.0</cn>
          <apply>
            <plus/>
            <apply>
              <plus/>
              <cn cellml:units="dimensionless">1.0</cn>
              <apply>
                <divide/>
                <apply>
                  <times/>
                  <ci>cmdnmax</ci>
                  <ci>kmcmdn</ci>
                </apply>
                <apply>
                  <times/>
                  <apply>
                    <plus/>
                    <ci>kmcmdn</ci>
                    <ci>cai</ci>
                  </apply>
                  <apply>
                    <plus/>
                    <ci>kmcmdn</ci>
                    <ci>cai</ci>
                  </apply>
                </apply>
              </apply>
            </apply>
            <apply>
              <divide/>
              <apply>
                <times/>
                <ci>trpnmax</ci>
                <ci>kmtrpn</ci>
              </apply>
              <apply>
                <times/>
                <apply>
                  <plus/>
                  <ci>kmtrpn</ci>
                  <ci>cai</ci>
                </apply>
                <apply>
                  <plus/>
                  <ci>kmtrpn</ci>
                  <ci>cai</ci>
                </apply>
              </apply>
            </apply>
          </apply>
        </apply>
      </apply>
      <apply>
        <eq/>
        <ci>Bcai2</ci>
        <apply>
          <divide/>
          <cn cellml:units="dimensionless">1.0</cn>
          <apply>
            <plus/>
            <apply>
              <plus/>
              <cn cellml:units="dimensionless">1.0</cn>
              <apply>
                <divide/>
                <apply>
                  <times/>
                  <ci>cmdnmax</ci>
                  <ci>kmcmdn</ci>
                </apply>
                <apply>
                  <times/>
                  <apply>
                    <plus/>
                    <ci>kmcmdn</ci>
                    <ci>cai2</ci>
                  </apply>
                  <apply>
                    <plus/>
                    <ci>kmcmdn</ci>
                    <ci>cai2</ci>
                  </apply>
                </apply>
              </apply>
            </apply>
            <apply>
              <divide/>
              <apply>
                <times/>
                <ci>trpnmax</ci>
                <ci>kmtrpn</ci>
              </apply>
              <apply>
                <times/>
                <apply>
                  <plus/>
                  <ci>kmtrpn</ci>
                  <ci>cai2</ci>
                </apply>
                <apply>
                  <plus/>
                  <ci>kmtrpn</ci>
                  <ci>cai2</ci>
                </apply>
              </apply>
            </apply>
          </apply>
        </apply>
      </apply>
      <apply>
        <eq/>
        <ci>Bcajsr</ci>
        <apply>
          <divide/>
          <cn cellml:units="dimensionless">1.0</cn>
          <apply>
            <plus/>
            <cn cellml:units="dimensionless">1.0</cn>
            <apply>
              <divide/>
              <apply>
                <times/>
                <ci>csqnmax</ci>
                <ci>kmcsqn</ci>
              </apply>
              <apply>
                <times/>
                <apply>
                  <plus/>
                  <ci>kmcsqn</ci>
                  <ci>cajsr</ci>
                </apply>
                <apply>
                  <plus/>
                  <ci>kmcsqn</ci>
                  <ci>cajsr</ci>
                </apply>
              </apply>
            </apply>
          </apply>
        </apply>
      </apply>
      <apply>
        <eq/>
        <ci>Bcass</ci>
        <apply>
          <divide/>
          <cn cellml:units="dimensionless">1.0</cn>
          <apply>
            <plus/>
            <apply>
              <plus/>
              <cn cellml:units="dimensionless">1.0</cn>
              <apply>
                <divide/>
                <apply>
                  <times/>
                  <ci>BSRmax</ci>
                  <ci>KmBSR</ci>
                </apply>
                <apply>
                  <times/>
                  <apply>
                    <plus/>
                    <ci>KmBSR</ci>
                    <ci>cass</ci>
                  </apply>
                  <apply>
                    <plus/>
                    <ci>KmBSR</ci>
                    <ci>cass</ci>
                  </apply>
                </apply>
              </apply>
            </apply>
            <apply>
              <divide/>
              <apply>
                <times/>
                <ci>BSLmax</ci>
                <ci>KmBSL</ci>
              </apply>
              <apply>
                <times/>
                <apply>
                  <plus/>
                  <ci>KmBSL</ci>
                  <ci>cass</ci>
                </apply>
                <apply>
                  <plus/>
                  <ci>KmBSL</ci>
                  <ci>cass</ci>
                </apply>
              </apply>
            </apply>
          </apply>
        </apply>
      </apply>
      <apply>
        <eq/>
        <apply>
          <diff/>
          <bvar>
            <ci>t</ci>
          </bvar>
          <ci>cacsr</ci>
        </apply>
        <ci>diff_cacsr</ci>
      </apply>
      <apply>
        <eq/>
        <apply>
          <diff/>
          <bvar>
            <ci>t</ci>
          </bvar>
          <ci>cai</ci>
        </apply>
        <ci>diff_cai</ci>
      </apply>
      <apply>
        <eq/>
        <apply>
          <diff/>
          <bvar>
            <ci>t</ci>
          </bvar>
          <ci>cai2</ci>
        </apply>
        <ci>diff_cai2</ci>
      </apply>
      <apply>
        <eq/>
        <ci>cai_avg</ci>
        <apply>
          <plus/>
          <apply>
            <times/>
            <ci>vmyo1frac</ci>
            <ci>cai</ci>
          </apply>
          <apply>
            <times/>
            <apply>
              <minus/>
              <cn cellml:units="dimensionless">1.0</cn>
              <ci>vmyo1frac</ci>
            </apply>
            <ci>cai2</ci>
          </apply>
        </apply>
      </apply>
      <apply>
        <eq/>
        <apply>
          <diff/>
          <bvar>
            <ci>t</ci>
          </bvar>
          <ci>cajsr</ci>
        </apply>
        <ci>diff_cajsr</ci>
      </apply>
      <apply>
        <eq/>
        <apply>
          <diff/>
          <bvar>
            <ci>t</ci>
          </bvar>
          <ci>cansr</ci>
        </apply>
        <ci>diff_cansr</ci>
      </apply>
      <apply>
        <eq/>
        <apply>
          <diff/>
          <bvar>
            <ci>t</ci>
          </bvar>
          <ci>cass</ci>
        </apply>
        <ci>diff_cass</ci>
      </apply>
      <apply>
        <eq/>
        <ci>diff_cacsr</ci>
        <apply>
          <times/>
          <ci>Bcacsr</ci>
          <apply>
            <minus/>
            <ci>Jtr2</ci>
            <ci>Jrel2</ci>
          </apply>
        </apply>
      </apply>
      <apply>
        <eq/>
        <ci>diff_cai</ci>
        <apply>
          <times/>
          <ci>Bcai</ci>
          <apply>
            <minus/>
            <apply>
              <plus/>
              <apply>
                <minus/>
                <apply>
                  <divide/>
                  <apply>
                    <times/>
                    <apply>
                      <minus/>
                      <apply>
                        <minus/>
                        <apply>
                          <plus/>
                          <ci>IpCa_IpCa</ci>
                          <ci>ICab_ICab</ci>
                        </apply>
                        <apply>
                          <times/>
                          <cn cellml:units="dimensionless">2.0</cn>
                          <ci>INaCa_i_INaCa_i</ci>
                        </apply>
                      </apply>
                    </apply>
                    <ci>Acap</ci>
                  </apply>
                  <apply>
                    <times/>
                    <apply>
                      <times/>
                      <apply>
                        <times/>
                        <cn cellml:units="dimensionless">2.0</cn>
                        <cn cellml:units="dimensionless">2.0</cn>
                      </apply>
                      <ci>F</ci>
                    </apply>
                    <ci>vmyo1</ci>
                  </apply>
                </apply>
                <apply>
                  <divide/>
                  <apply>
                    <times/>
                    <ci>Jup</ci>
                    <ci>vnsr1</ci>
                  </apply>
                  <ci>vmyo1</ci>
                </apply>
              </apply>
              <apply>
                <divide/>
                <apply>
                  <times/>
                  <ci>Jdiff</ci>
                  <ci>vss</ci>
                </apply>
                <ci>vmyo1</ci>
              </apply>
            </apply>
            <ci>Jgap</ci>
          </apply>
        </apply>
      </apply>
      <apply>
        <eq/>
        <ci>diff_cai2</ci>
        <apply>
          <times/>
          <ci>Bcai2</ci>
          <apply>
            <minus/>
            <apply>
              <plus/>
              <apply>
                <times/>
                <ci>Jrel2</ci>
                <apply>
                  <divide/>
                  <ci>vcsr</ci>
                  <ci>vmyo2</ci>
                </apply>
              </apply>
              <apply>
                <divide/>
                <apply>
                  <times/>
                  <ci>Jgap</ci>
                  <ci>vmyo2</ci>
                </apply>
                <ci>vmyo1</ci>
              </apply>
            </apply>
            <apply>
              <divide/>
              <apply>
                <times/>
                <ci>Jup2</ci>
                <ci>vnsr2</ci>
              </apply>
              <ci>vmyo2</ci>
            </apply>
          </apply>
        </apply>
      </apply>
      <apply>
        <eq/>
        <ci>diff_cajsr</ci>
        <apply>
          <times/>
          <ci>Bcajsr</ci>
          <apply>
            <minus/>
            <ci>Jtr</ci>
            <ci>Jrel</ci>
          </apply>
        </apply>
      </apply>
      <apply>
        <eq/>
        <ci>diff_cansr</ci>
        <apply>
          <minus/>
          <apply>
            <minus/>
            <apply>
              <plus/>
              <apply>
                <times/>
                <ci>Jup</ci>
                <apply>
                  <divide/>
                  <ci>vnsr1</ci>
                  <ci>vnsr</ci>
                </apply>
              </apply>
              <apply>
                <times/>
                <ci>Jup2</ci>
                <apply>
                  <divide/>
                  <ci>vnsr2</ci>
                  <ci>vnsr</ci>
                </apply>
              </apply>
            </apply>
            <apply>
              <divide/>
              <apply>
                <times/>
                <ci>Jtr</ci>
                <ci>vjsr</ci>
              </apply>
              <ci>vnsr</ci>
            </apply>
          </apply>
          <apply>
            <divide/>
            <apply>
              <times/>
              <ci>Jtr2</ci>
              <ci>vcsr</ci>
            </apply>
            <ci>vnsr</ci>
          </apply>
        </apply>
      </apply>
      <apply>
        <eq/>
        <ci>diff_cass</ci>
        <apply>
          <times/>
          <ci>Bcass</ci>
          <apply>
            <minus/>
            <apply>
              <plus/>
              <apply>
                <divide/>
                <apply>
                  <times/>
                  <apply>
                    <minus/>
                    <apply>
                      <minus/>
                      <ci>ICaL_ICaL</ci>
                      <apply>
                        <times/>
                        <cn cellml:units="dimensionless">2.0</cn>
                        <ci>INaCa_ss_INaCa_ss</ci>
                      </apply>
                    </apply>
                  </apply>
                  <ci>Acap</ci>
                </apply>
                <apply>
                  <times/>
                  <apply>
                    <times/>
                    <apply>
                      <times/>
                      <cn cellml:units="dimensionless">2.0</cn>
                      <cn cellml:units="dimensionless">2.0</cn>
                    </apply>
                    <ci>F</ci>
                  </apply>
                  <ci>vss</ci>
                </apply>
              </apply>
              <apply>
                <divide/>
                <apply>
                  <times/>
                  <ci>Jrel</ci>
                  <ci>vjsr</ci>
                </apply>
                <ci>vss</ci>
              </apply>
            </apply>
            <ci>Jdiff</ci>
          </apply>
        </apply>
      </apply>
      <apply>
        <eq/>
        <ci>diff_ki</ci>
        <apply>
          <plus/>
          <apply>
            <divide/>
            <apply>
              <times/>
              <apply>
                <minus/>
                <apply>
                  <minus/>
                  <apply>
                    <plus/>
                    <apply>
                      <plus/>
                      <apply>
                        <plus/>
                        <ci>IKr_IKr</ci>
                        <ci>IKs_IKs</ci>
                      </apply>
                      <ci>IK1_IK1</ci>
                    </apply>
                    <ci>IKb_IKb</ci>
                  </apply>
                  <apply>
                    <times/>
                    <cn cellml:units="dimensionless">2.0</cn>
                    <ci>INaK_INaK</ci>
                  </apply>
                </apply>
              </apply>
              <ci>Acap</ci>
            </apply>
            <apply>
              <times/>
              <apply>
                <times/>
                <cn cellml:units="dimensionless">2.0</cn>
                <ci>F</ci>
              </apply>
              <ci>vmyo</ci>
            </apply>
          </apply>
          <apply>
            <divide/>
            <apply>
              <times/>
              <ci>JdiffK</ci>
              <ci>vss</ci>
            </apply>
            <ci>vmyo</ci>
          </apply>
        </apply>
      </apply>
      <apply>
        <eq/>
        <ci>diff_kss</ci>
        <apply>
          <minus/>
          <apply>
            <divide/>
            <apply>
              <times/>
              <apply>
                <minus/>
                <ci>ICaK</ci>
              </apply>
              <ci>Acap</ci>
            </apply>
            <apply>
              <times/>
              <apply>
                <times/>
                <cn cellml:units="dimensionless">2.0</cn>
                <ci>F</ci>
              </apply>
              <ci>vss</ci>
            </apply>
          </apply>
          <ci>JdiffK</ci>
        </apply>
      </apply>
      <apply>
        <eq/>
        <ci>diff_nai</ci>
        <apply>
          <plus/>
          <apply>
            <divide/>
            <apply>
              <times/>
              <apply>
                <minus/>
                <apply>
                  <plus/>
                  <apply>
                    <plus/>
                    <apply>
                      <plus/>
                      <apply>
                        <plus/>
                        <ci>INa</ci>
                        <ci>INaL_INaL</ci>
                      </apply>
                      <apply>
                        <times/>
                        <cn cellml:units="dimensionless">3.0</cn>
                        <ci>INaCa_i_INaCa_i</ci>
                      </apply>
                    </apply>
                    <apply>
                      <times/>
                      <cn cellml:units="dimensionless">3.0</cn>
                      <ci>INaK_INaK</ci>
                    </apply>
                  </apply>
                  <ci>INab_INab</ci>
                </apply>
              </apply>
              <ci>Acap</ci>
            </apply>
            <apply>
              <times/>
              <apply>
                <times/>
                <cn cellml:units="dimensionless">2.0</cn>
                <ci>F</ci>
              </apply>
              <ci>vmyo</ci>
            </apply>
          </apply>
          <apply>
            <divide/>
            <apply>
              <times/>
              <ci>JdiffNa</ci>
              <ci>vss</ci>
            </apply>
            <ci>vmyo</ci>
          </apply>
        </apply>
      </apply>
      <apply>
        <eq/>
        <ci>diff_nass</ci>
        <apply>
          <minus/>
          <apply>
            <divide/>
            <apply>
              <times/>
              <apply>
                <minus/>
                <apply>
                  <plus/>
                  <ci>ICaNa</ci>
                  <apply>
                    <times/>
                    <cn cellml:units="dimensionless">3.0</cn>
                    <ci>INaCa_ss_INaCa_ss</ci>
                  </apply>
                </apply>
              </apply>
              <ci>Acap</ci>
            </apply>
            <apply>
              <times/>
              <apply>
                <times/>
                <cn cellml:units="dimensionless">2.0</cn>
                <ci>F</ci>
              </apply>
              <ci>vss</ci>
            </apply>
          </apply>
          <ci>JdiffNa</ci>
        </apply>
      </apply>
      <apply>
        <eq/>
        <apply>
          <diff/>
          <bvar>
            <ci>t</ci>
          </bvar>
          <ci>ki</ci>
        </apply>
        <ci>diff_ki</ci>
      </apply>
      <apply>
        <eq/>
        <apply>
          <diff/>
          <bvar>
            <ci>t</ci>
          </bvar>
          <ci>kss</ci>
        </apply>
        <ci>diff_kss</ci>
      </apply>
      <apply>
        <eq/>
        <apply>
          <diff/>
          <bvar>
            <ci>t</ci>
          </bvar>
          <ci>nai</ci>
        </apply>
        <ci>diff_nai</ci>
      </apply>
      <apply>
        <eq/>
        <apply>
          <diff/>
          <bvar>
            <ci>t</ci>
          </bvar>
          <ci>nass</ci>
        </apply>
        <ci>diff_nass</ci>
      </apply>
    </math>
  </component>
  <component name="stimulus">
    <variable name="I_stim" units="dimensionless" public_interface="out"/>
    <variable name="duration" units="dimensionless" initial_value="0.5" cmeta:id="duration"/>
    <variable name="offset" units="dimensionless" initial_value="20.0" cmeta:id="offset"/>
    <variable name="period" units="dimensionless" initial_value="500.0" cmeta:id="period"/>
    <variable name="stimulus_amplitude" units="dimensionless" cmeta:id="stimulus_amplitude"/>
    <variable name="t" units="dimensionless" public_interface="out"/>
    <math xmlns="http://www.w3.org/1998/Math/MathML">
      <apply>
        <eq/>
        <ci>I_stim</ci>
        <apply>
          <times/>
          <piecewise>
            <piece>
              <cn cellml:units="dimensionless">1.0</cn>
              <apply>
                <lt/>
                <apply>
                  <minus/>
                  <apply>
                    <minus/>
                    <ci>t</ci>
                    <ci>offset</ci>
                  </apply>
                  <apply>
                    <times/>
                    <ci>period</ci>
                    <apply>
                      <floor/>
                      <apply>
                        <divide/>
                        <apply>
                          <minus/>
                          <ci>t</ci>
                          <ci>offset</ci>
                        </apply>
                        <ci>period</ci>
                      </apply>
                    </apply>
                  </apply>
                </apply>
                <ci>duration</ci>
              </apply>
            </piece>
            <otherwise>
              <cn cellml:units="dimensionless">0.0</cn>
            </otherwise>
          </piecewise>
          <ci>stimulus_amplitude</ci>
        </apply>
      </apply>
      <apply>
        <eq/>
        <ci>stimulus_amplitude</ci>
        <apply>
          <minus/>
          <cn cellml:units="dimensionless">80.0</cn>
        </apply>
      </apply>
    </math>
  </component>
  <connection>
    <map_components component_1="CICR" component_2="CaMK"/>
    <map_variables variable_1="CaMKa" variable_2="CaMKa"/>
    <map_variables variable_1="KmCaMK" variable_2="KmCaMK"/>
  </connection>
  <connection>
    <map_components component_1="CICR" component_2="ICaL"/>
    <map_variables variable_1="ICaL_ICaL" variable_2="ICaL"/>
  </connection>
  <connection>
    <map_components component_1="CICR" component_2="INaCa_ss"/>
    <map_variables variable_1="INaCa_ss_INaCa_ss" variable_2="INaCa_ss"/>
  </connection>
  <connection>
    <map_components component_1="CICR" component_2="ITo"/>
    <map_variables variable_1="Jrel" variable_2="Jrel"/>
  </connection>
  <connection>
    <map_components component_1="CICR" component_2="SR_uptake"/>
    <map_variables variable_1="Jup2" variable_2="Jup2"/>
  </connection>
  <connection>
    <map_components component_1="CICR" component_2="cell"/>
    <map_variables variable_1="Acap" variable_2="Acap"/>
    <map_variables variable_1="F" variable_2="F"/>
    <map_variables variable_1="vcsr" variable_2="vcsr"/>
    <map_variables variable_1="vjsr" variable_2="vjsr"/>
    <map_variables variable_1="vmyo2" variable_2="vmyo2"/>
    <map_variables variable_1="vnsr2" variable_2="vnsr2"/>
    <map_variables variable_1="vss" variable_2="vss"/>
  </connection>
  <connection>
    <map_components component_1="CICR" component_2="diffusion"/>
    <map_variables variable_1="Jdiff" variable_2="Jdiff"/>
  </connection>
  <connection>
    <map_components component_1="CICR" component_2="ionic_concentrations"/>
    <map_variables variable_1="Jgap" variable_2="Jgap"/>
    <map_variables variable_1="Jrel" variable_2="Jrel"/>
    <map_variables variable_1="Jrel2" variable_2="Jrel2"/>
    <map_variables variable_1="cacsr" variable_2="cacsr"/>
    <map_variables variable_1="cai" variable_2="cai"/>
    <map_variables variable_1="cai2" variable_2="cai2"/>
    <map_variables variable_1="cajsr" variable_2="cajsr"/>
    <map_variables variable_1="cass" variable_2="cass"/>
  </connection>
  <connection>
    <map_components component_1="CICR" component_2="stimulus"/>
    <map_variables variable_1="t" variable_2="t"/>
  </connection>
  <connection>
    <map_components component_1="CaMK" component_2="ICaL"/>
    <map_variables variable_1="CaMK_f" variable_2="CaMK_f"/>
    <map_variables variable_1="vfrt" variable_2="vfrt"/>
  </connection>
  <connection>
    <map_components component_1="CaMK" component_2="ICab"/>
    <map_variables variable_1="vfrt" variable_2="vfrt"/>
  </connection>
  <connection>
    <map_components component_1="CaMK" component_2="IK1"/>
    <map_variables variable_1="EK" variable_2="EK"/>
  </connection>
  <connection>
    <map_components component_1="CaMK" component_2="IKb"/>
    <map_variables variable_1="EK" variable_2="EK"/>
  </connection>
  <connection>
    <map_components component_1="CaMK" component_2="IKr"/>
    <map_variables variable_1="EK" variable_2="EK"/>
  </connection>
  <connection>
    <map_components component_1="CaMK" component_2="IKs"/>
    <map_variables variable_1="EKs" variable_2="EKs"/>
  </connection>
  <connection>
    <map_components component_1="CaMK" component_2="INaL"/>
    <map_variables variable_1="ENa" variable_2="ENa"/>
  </connection>
  <connection>
    <map_components component_1="CaMK" component_2="INab"/>
    <map_variables variable_1="vfrt" variable_2="vfrt"/>
  </connection>
  <connection>
    <map_components component_1="CaMK" component_2="ITo"/>
    <map_variables variable_1="ECl" variable_2="ECl"/>
  </connection>
  <connection>
    <map_components component_1="CaMK" component_2="I_Na"/>
    <map_variables variable_1="ENa" variable_2="ENa"/>
  </connection>
  <connection>
    <map_components component_1="CaMK" component_2="SR_uptake"/>
    <map_variables variable_1="CaMKa" variable_2="CaMKa"/>
    <map_variables variable_1="KmCaMK" variable_2="KmCaMK"/>
  </connection>
  <connection>
    <map_components component_1="CaMK" component_2="cell"/>
    <map_variables variable_1="F" variable_2="F"/>
    <map_variables variable_1="R" variable_2="R"/>
    <map_variables variable_1="T" variable_2="T"/>
    <map_variables variable_1="cli" variable_2="cli"/>
    <map_variables variable_1="clo" variable_2="clo"/>
    <map_variables variable_1="ko" variable_2="ko"/>
    <map_variables variable_1="nao" variable_2="nao"/>
    <map_variables variable_1="v" variable_2="v"/>
  </connection>
  <connection>
    <map_components component_1="CaMK" component_2="ionic_concentrations"/>
    <map_variables variable_1="cass" variable_2="cass"/>
    <map_variables variable_1="ki" variable_2="ki"/>
    <map_variables variable_1="nai" variable_2="nai"/>
  </connection>
  <connection>
    <map_components component_1="CaMK" component_2="stimulus"/>
    <map_variables variable_1="t" variable_2="t"/>
  </connection>
  <connection>
    <map_components component_1="ICaL" component_2="INaCa_i"/>
    <map_variables variable_1="zca" variable_2="zca"/>
  </connection>
  <connection>
    <map_components component_1="ICaL" component_2="INaCa_ss"/>
    <map_variables variable_1="zca" variable_2="zca"/>
  </connection>
  <connection>
    <map_components component_1="ICaL" component_2="IpCa"/>
    <map_variables variable_1="ICaK" variable_2="ICaK"/>
    <map_variables variable_1="ICaL" variable_2="ICaL_ICaL"/>
    <map_variables variable_1="ICaNa" variable_2="ICaNa"/>
  </connection>
  <connection>
    <map_components component_1="ICaL" component_2="cell"/>
    <map_variables variable_1="F" variable_2="F"/>
    <map_variables variable_1="R" variable_2="R"/>
    <map_variables variable_1="T" variable_2="T"/>
    <map_variables variable_1="cao" variable_2="cao"/>
    <map_variables variable_1="ko" variable_2="ko"/>
    <map_variables variable_1="nao" variable_2="nao"/>
    <map_variables variable_1="v" variable_2="v"/>
  </connection>
  <connection>
    <map_components component_1="ICaL" component_2="ionic_concentrations"/>
    <map_variables variable_1="ICaK" variable_2="ICaK"/>
    <map_variables variable_1="ICaL" variable_2="ICaL_ICaL"/>
    <map_variables variable_1="ICaNa" variable_2="ICaNa"/>
    <map_variables variable_1="cass" variable_2="cass"/>
    <map_variables variable_1="kss" variable_2="kss"/>
    <map_variables variable_1="nass" variable_2="nass"/>
  </connection>
  <connection>
    <map_components component_1="ICaL" component_2="stimulus"/>
    <map_variables variable_1="t" variable_2="t"/>
  </connection>
  <connection>
    <map_components component_1="ICab" component_2="IpCa"/>
    <map_variables variable_1="ICab" variable_2="ICab_ICab"/>
  </connection>
  <connection>
    <map_components component_1="ICab" component_2="cell"/>
    <map_variables variable_1="F" variable_2="F"/>
    <map_variables variable_1="cao" variable_2="cao"/>
    <map_variables variable_1="v" variable_2="v"/>
  </connection>
  <connection>
    <map_components component_1="ICab" component_2="ionic_concentrations"/>
    <map_variables variable_1="ICab" variable_2="ICab_ICab"/>
    <map_variables variable_1="cai" variable_2="cai"/>
  </connection>
  <connection>
    <map_components component_1="IK1" component_2="IpCa"/>
    <map_variables variable_1="IK1" variable_2="IK1_IK1"/>
  </connection>
  <connection>
    <map_components component_1="IK1" component_2="cell"/>
    <map_variables variable_1="ko" variable_2="ko"/>
    <map_variables variable_1="v" variable_2="v"/>
  </connection>
  <connection>
    <map_components component_1="IK1" component_2="ionic_concentrations"/>
    <map_variables variable_1="IK1" variable_2="IK1_IK1"/>
  </connection>
  <connection>
    <map_components component_1="IKb" component_2="IpCa"/>
    <map_variables variable_1="IKb" variable_2="IKb_IKb"/>
  </connection>
  <connection>
    <map_components component_1="IKb" component_2="cell"/>
    <map_variables variable_1="v" variable_2="v"/>
  </connection>
  <connection>
    <map_components component_1="IKb" component_2="ionic_concentrations"/>
    <map_variables variable_1="IKb" variable_2="IKb_IKb"/>
  </connection>
  <connection>
    <map_components component_1="IKr" component_2="IpCa"/>
    <map_variables variable_1="IKr" variable_2="IKr_IKr"/>
  </connection>
  <connection>
    <map_components component_1="IKr" component_2="cell"/>
    <map_variables variable_1="ko" variable_2="ko"/>
    <map_variables variable_1="v" variable_2="v"/>
  </connection>
  <connection>
    <map_components component_1="IKr" component_2="ionic_concentrations"/>
    <map_variables variable_1="IKr" variable_2="IKr_IKr"/>
  </connection>
  <connection>
    <map_components component_1="IKr" component_2="stimulus"/>
    <map_variables variable_1="t" variable_2="t"/>
  </connection>
  <connection>
    <map_components component_1="IKs" component_2="IpCa"/>
    <map_variables variable_1="IKs" variable_2="IKs_IKs"/>
  </connection>
  <connection>
    <map_components component_1="IKs" component_2="cell"/>
    <map_variables variable_1="v" variable_2="v"/>
  </connection>
  <connection>
    <map_components component_1="IKs" component_2="ionic_concentrations"/>
    <map_variables variable_1="IKs" variable_2="IKs_IKs"/>
    <map_variables variable_1="cai" variable_2="cai"/>
  </connection>
  <connection>
    <map_components component_1="IKs" component_2="stimulus"/>
    <map_variables variable_1="t" variable_2="t"/>
  </connection>
  <connection>
    <map_components component_1="INaCa_i" component_2="INaCa_ss"/>
    <map_variables variable_1="Gncx" variable_2="Gncx"/>
    <map_variables variable_1="INaCa_i" variable_2="INaCa_i_INaCa_i"/>
    <map_variables variable_1="KmCaAct" variable_2="KmCaAct"/>
    <map_variables variable_1="hca" variable_2="hca"/>
    <map_variables variable_1="hna" variable_2="hna"/>
    <map_variables variable_1="kasymm" variable_2="kasymm"/>
    <map_variables variable_1="kcaoff" variable_2="kcaoff"/>
    <map_variables variable_1="kcaon" variable_2="kcaon"/>
    <map_variables variable_1="kna1" variable_2="kna1"/>
    <map_variables variable_1="kna2" variable_2="kna2"/>
    <map_variables variable_1="kna3" variable_2="kna3"/>
    <map_variables variable_1="wca" variable_2="wca"/>
    <map_variables variable_1="wna" variable_2="wna"/>
    <map_variables variable_1="wnaca" variable_2="wnaca"/>
    <map_variables variable_1="zna" variable_2="zna"/>
  </connection>
  <connection>
    <map_components component_1="INaCa_i" component_2="INaK"/>
    <map_variables variable_1="zna" variable_2="zna"/>
  </connection>
  <connection>
    <map_components component_1="INaCa_i" component_2="IpCa"/>
    <map_variables variable_1="INaCa_i" variable_2="INaCa_i_INaCa_i"/>
  </connection>
  <connection>
    <map_components component_1="INaCa_i" component_2="cell"/>
    <map_variables variable_1="F" variable_2="F"/>
    <map_variables variable_1="R" variable_2="R"/>
    <map_variables variable_1="T" variable_2="T"/>
    <map_variables variable_1="cao" variable_2="cao"/>
    <map_variables variable_1="nao" variable_2="nao"/>
    <map_variables variable_1="v" variable_2="v"/>
  </connection>
  <connection>
    <map_components component_1="INaCa_i" component_2="ionic_concentrations"/>
    <map_variables variable_1="INaCa_i" variable_2="INaCa_i_INaCa_i"/>
    <map_variables variable_1="cai" variable_2="cai"/>
    <map_variables variable_1="nai" variable_2="nai"/>
  </connection>
  <connection>
    <map_components component_1="INaCa_ss" component_2="IpCa"/>
    <map_variables variable_1="INaCa_ss" variable_2="INaCa_ss_INaCa_ss"/>
  </connection>
  <connection>
    <map_components component_1="INaCa_ss" component_2="cell"/>
    <map_variables variable_1="cao" variable_2="cao"/>
    <map_variables variable_1="nao" variable_2="nao"/>
  </connection>
  <connection>
    <map_components component_1="INaCa_ss" component_2="ionic_concentrations"/>
    <map_variables variable_1="INaCa_ss" variable_2="INaCa_ss_INaCa_ss"/>
    <map_variables variable_1="cass" variable_2="cass"/>
    <map_variables variable_1="nass" variable_2="nass"/>
  </connection>
  <connection>
    <map_components component_1="INaK" component_2="IpCa"/>
    <map_variables variable_1="INaK" variable_2="INaK_INaK"/>
  </connection>
  <connection>
    <map_components component_1="INaK" component_2="cell"/>
    <map_variables variable_1="F" variable_2="F"/>
    <map_variables variable_1="R" variable_2="R"/>
    <map_variables variable_1="T" variable_2="T"/>
    <map_variables variable_1="ko" variable_2="ko"/>
    <map_variables variable_1="nao" variable_2="nao"/>
    <map_variables variable_1="v" variable_2="v"/>
  </connection>
  <connection>
    <map_components component_1="INaK" component_2="ionic_concentrations"/>
    <map_variables variable_1="INaK" variable_2="INaK_INaK"/>
    <map_variables variable_1="ki" variable_2="ki"/>
    <map_variables variable_1="nai" variable_2="nai"/>
  </connection>
  <connection>
    <map_components component_1="INaL" component_2="IpCa"/>
    <map_variables variable_1="INaL" variable_2="INaL_INaL"/>
  </connection>
  <connection>
    <map_components component_1="INaL" component_2="cell"/>
    <map_variables variable_1="v" variable_2="v"/>
  </connection>
  <connection>
    <map_components component_1="INaL" component_2="ionic_concentrations"/>
    <map_variables variable_1="INaL" variable_2="INaL_INaL"/>
  </connection>
  <connection>
    <map_components component_1="INaL" component_2="stimulus"/>
    <map_variables variable_1="t" variable_2="t"/>
  </connection>
  <connection>
    <map_components component_1="INab" component_2="IpCa"/>
    <map_variables variable_1="INab" variable_2="INab_INab"/>
  </connection>
  <connection>
    <map_components component_1="INab" component_2="cell"/>
    <map_variables variable_1="F" variable_2="F"/>
    <map_variables variable_1="nao" variable_2="nao"/>
    <map_variables variable_1="v" variable_2="v"/>
  </connection>
  <connection>
    <map_components component_1="INab" component_2="ionic_concentrations"/>
    <map_variables variable_1="INab" variable_2="INab_INab"/>
    <map_variables variable_1="nai" variable_2="nai"/>
  </connection>
  <connection>
    <map_components component_1="ITo" component_2="IpCa"/>
    <map_variables variable_1="ITo" variable_2="ITo_ITo"/>
  </connection>
  <connection>
    <map_components component_1="ITo" component_2="cell"/>
    <map_variables variable_1="v" variable_2="v"/>
  </connection>
  <connection>
    <map_components component_1="ITo" component_2="stimulus"/>
    <map_variables variable_1="t" variable_2="t"/>
  </connection>
  <connection>
    <map_components component_1="I_Na" component_2="IpCa"/>
    <map_variables variable_1="INa" variable_2="INa"/>
  </connection>
  <connection>
    <map_components component_1="I_Na" component_2="cell"/>
    <map_variables variable_1="v" variable_2="v"/>
  </connection>
  <connection>
    <map_components component_1="I_Na" component_2="ionic_concentrations"/>
    <map_variables variable_1="INa" variable_2="INa"/>
  </connection>
  <connection>
    <map_components component_1="I_Na" component_2="stimulus"/>
    <map_variables variable_1="t" variable_2="t"/>
  </connection>
  <connection>
    <map_components component_1="IpCa" component_2="cell"/>
    <map_variables variable_1="Iion" variable_2="Iion"/>
  </connection>
  <connection>
    <map_components component_1="IpCa" component_2="ionic_concentrations"/>
    <map_variables variable_1="IpCa" variable_2="IpCa_IpCa"/>
    <map_variables variable_1="cai" variable_2="cai"/>
  </connection>
  <connection>
    <map_components component_1="SR_uptake" component_2="ionic_concentrations"/>
    <map_variables variable_1="BSLmax" variable_2="BSLmax"/>
    <map_variables variable_1="BSRmax" variable_2="BSRmax"/>
    <map_variables variable_1="Jtr" variable_2="Jtr"/>
    <map_variables variable_1="Jtr2" variable_2="Jtr2"/>
    <map_variables variable_1="Jup" variable_2="Jup"/>
    <map_variables variable_1="Jup2" variable_2="Jup2"/>
    <map_variables variable_1="KmBSL" variable_2="KmBSL"/>
    <map_variables variable_1="KmBSR" variable_2="KmBSR"/>
    <map_variables variable_1="cacsr" variable_2="cacsr"/>
    <map_variables variable_1="cai" variable_2="cai"/>
    <map_variables variable_1="cai2" variable_2="cai2"/>
    <map_variables variable_1="cajsr" variable_2="cajsr"/>
    <map_variables variable_1="cansr" variable_2="cansr"/>
    <map_variables variable_1="cmdnmax" variable_2="cmdnmax"/>
    <map_variables variable_1="csqnmax" variable_2="csqnmax"/>
    <map_variables variable_1="kmcmdn" variable_2="kmcmdn"/>
    <map_variables variable_1="kmcsqn" variable_2="kmcsqn"/>
    <map_variables variable_1="kmtrpn" variable_2="kmtrpn"/>
    <map_variables variable_1="trpnmax" variable_2="trpnmax"/>
  </connection>
  <connection>
    <map_components component_1="cell" component_2="ionic_concentrations"/>
    <map_variables variable_1="Acap" variable_2="Acap"/>
    <map_variables variable_1="F" variable_2="F"/>
    <map_variables variable_1="vcsr" variable_2="vcsr"/>
    <map_variables variable_1="vjsr" variable_2="vjsr"/>
    <map_variables variable_1="vmyo" variable_2="vmyo"/>
    <map_variables variable_1="vmyo1" variable_2="vmyo1"/>
    <map_variables variable_1="vmyo1frac" variable_2="vmyo1frac"/>
    <map_variables variable_1="vmyo2" variable_2="vmyo2"/>
    <map_variables variable_1="vnsr" variable_2="vnsr"/>
    <map_variables variable_1="vnsr1" variable_2="vnsr1"/>
    <map_variables variable_1="vnsr2" variable_2="vnsr2"/>
    <map_variables variable_1="vss" variable_2="vss"/>
  </connection>
  <connection>
    <map_components component_1="cell" component_2="stimulus"/>
    <map_variables variable_1="I_stim" variable_2="I_stim"/>
    <map_variables variable_1="t" variable_2="t"/>
  </connection>
  <connection>
    <map_components component_1="diffusion" component_2="ionic_concentrations"/>
    <map_variables variable_1="Jdiff" variable_2="Jdiff"/>
    <map_variables variable_1="JdiffK" variable_2="JdiffK"/>
    <map_variables variable_1="JdiffNa" variable_2="JdiffNa"/>
    <map_variables variable_1="cai" variable_2="cai"/>
    <map_variables variable_1="cass" variable_2="cass"/>
    <map_variables variable_1="ki" variable_2="ki"/>
    <map_variables variable_1="kss" variable_2="kss"/>
    <map_variables variable_1="nai" variable_2="nai"/>
    <map_variables variable_1="nass" variable_2="nass"/>
  </connection>
  <connection>
    <map_components component_1="ionic_concentrations" component_2="stimulus"/>
    <map_variables variable_1="t" variable_2="t"/>
  </connection>
  <rdf:RDF>
    <rdf:Description rdf:about="#duration">
      <bqbiol:is rdf:resource="https://chaste.comlab.ox.ac.uk/cellml/ns/oxford-metadata#membrane_stimulus_current_duration"/>
    </rdf:Description>
    <rdf:Description rdf:about="#offset">
      <bqbiol:is rdf:resource="https://chaste.comlab.ox.ac.uk/cellml/ns/oxford-metadata#membrane_stimulus_current_offset"/>
    </rdf:Description>
    <rdf:Description rdf:about="#period">
      <bqbiol:is rdf:resource="https://chaste.comlab.ox.ac.uk/cellml/ns/oxford-metadata#membrane_stimulus_current_period"/>
    </rdf:Description>
    <rdf:Description rdf:about="#stimulus_amplitude">
      <bqbiol:is rdf:resource="https://chaste.comlab.ox.ac.uk/cellml/ns/oxford-metadata#membrane_stimulus_current_amplitude"/>
    </rdf:Description>
  </rdf:RDF>
</model>
